# Supplementary material for: Opposing roles of Toll-like receptor and cytosolic DNA-STING signaling pathways for Staphylococcus aureus cutaneous host defense
Source: PLoS Pathog. 2017 Jul 13;13(7):e1006496. doi: 10.1371/journal.ppat.1006496 (PMC5526579; doi:10.1371/journal.ppat.1006496)
Supplement: S1 Table — Shown is the average RPKM of 369 genes that are induced significantly by live S. aureus (average of at least 4 experiments per time point) at least 5-fold that reach a minimum 1 RPKM at least in one time point (p<0.05 by DEseq), their values in response to HK S. aureus (average of at least 2 experiments per time point), and the % inhibition in Myd88-/-Trif-/- (DKO) macrophages or StingGt/Gt (KO) macrophages (n = 2 experiments for each). (XLSX) [file ppat.1006496.s004.xlsx]

## Sheet: Live S. aureus Table for paper
Name	WT_0min	Live_WT_30min	Live_WT_60min	Live_WT_120min	Live_WT_240min	WT_0min	HK_WT_30min	HK_WT_60min	HK_WT_120min	HK_WT_240min	Max RPKM Live	Max RPKM HK	Time point of	Max Fold	Max Fold	Ratio of Live/HK	Max DKO	Max STING KO
													Max Induction	Change Live	Change HK	induction	% induction	% induction
																	calculation	calculation
Egr1	8.77207	84.6717	73.1777	5.71249	4.61649	8.77207	31.1103	18.0343	3.98934	2.75721	84.6717	31.1103	30 min	9.65243	3.54652	2.72166	35.6325	120.418
Fos	23.6831	182.091	139.304	16.0417	27.2603	23.6831	75.7586	73.3767	18.3753	22.919	182.091	75.7586	30 min	7.68864	3.19884	2.40357	52.6567	87.0883
Osm	9.27092	35.6324	55.075	26.7494	30.0702	9.27092	21.302	19.3791	5.66297	6.85985	55.075	21.302	60 min	5.94062	2.29772	2.58544	37.2984	93.8462
Rgs1	62.0829	175.36	310.119	231.716	103.943	62.0829	140.815	195.782	152.953	110.909	310.119	195.782	60 min	4.99524	3.15355	1.58401	32.3592	75.8987
Dusp1	28.968	178.985	372.668	135.676	183.739	28.968	82.3524	105.297	56.4342	84.621	372.668	105.297	60 min	12.8648	3.63495	3.53921	20.1812	113.481
Dusp5	4.608	15.3549	38.0102	16.2466	4.05473	4.608	13.153	19.3426	15.4388	1.64934	38.0102	19.3426	60 min	8.24875	4.19762	1.9651	41.3365	116.544
Csrnp1	5.80948	20.8014	62.1039	43.2443	45.6936	5.80948	20.3658	22.5293	19.4363	20.8413	62.1039	22.5293	60 min	10.6901	3.87802	2.75659	39.6472	125.865
Phlda1	2.57151	12.2817	41.1509	13.7837	10.0824	2.57151	5.8576	12.1155	8.39584	5.74172	41.1509	12.1155	60 min	16.0026	4.71143	3.39655	10.7288	140.252
Plk2	38.4162	75.8392	214.369	140.57	161.08	38.4162	33.9099	111.583	92.2307	109.944	214.369	111.583	60 min	5.58017	2.90459	1.92116	40.4645	98.0318
Dusp8	0.909103	1.68882	5.37666	1.84116	0.942603	0.909103	0.695055	1.64187	0.934301	0.355321	5.37666	1.64187	60 min	5.91424	1.80604	3.27471	16.9937	113.214
Nfkbia	64.2884	185.61	929.679	930.398	828.868	64.2884	140.816	590.071	676.797	668.135	930.398	676.797	120 min	14.4723	10.5275	1.37471	33.2602	121.278
8430408G22Rik	0.091932	0.136903	1.40935	1.42167	0.542293	0.091932	0.119341	0.430914	1.02252	0.247209	1.42167	1.02252	120 min	15.4644	11.1225	1.39037	32.9957	192.292
Rasgef1b	51.9804	90.5615	226.907	263.89	150.859	51.9804	61.1815	142.646	265.844	191.13	263.89	265.844	120 min	5.07672	5.11431	0.99265	28.3919	112.86
Nfkbid	8.72886	12.1472	53.5839	66.3499	37.718	8.72886	22.3618	43.8781	45.791	19.8335	66.3499	45.791	120 min	7.60122	5.24594	1.44897	23.9992	116.228
Errfi1	7.81667	13.2916	57.0701	78.2181	18.4652	7.81667	10.2707	12.5667	24.013	8.94022	78.2181	24.013	120 min	10.0066	3.07203	3.25732	17.9069	99.2872
Kdm6b	2.16646	3.95641	16.0853	24.2387	14.6507	2.16646	5.08995	8.66943	15.7364	5.5333	24.2387	15.7364	120 min	11.1882	7.26368	1.54029	26.1053	109.932
Tnfsf9	13.5467	21.3014	341.637	550.561	319.361	13.5467	20.3547	172.209	513.016	124.66	550.561	513.016	120 min	40.6417	37.8702	1.07319	8.6334	100.419
Maff	2.94585	6.37597	33.1301	53.0967	34.1745	2.94585	6.11572	19.1574	31.3962	13.7831	53.0967	31.3962	120 min	18.0242	10.6578	1.69118	17.4206	97.702
Egr2	2.40876	8.34688	37.6845	61.2564	13.9101	2.40876	9.98848	25.0996	42.864	6.56578	61.2564	42.864	120 min	25.4307	17.7951	1.42909	21.0376	105.91
Ccl7	230.047	573.877	1131.3	1853.46	1574.93	230.047	768.192	971.866	786.001	1284.59	1853.46	1284.59	120 min	8.05687	5.58402	1.44284	18.4968	112.163
Nfkbiz	3.53328	18.6995	171.885	321.348	264.001	3.53328	10.2424	90.9293	313.046	305.141	321.348	313.046	120 min	90.9487	88.5991	1.02652	1.76081	104.024
Dusp14	0.25737	0.231098	1.03145	2.02361	1.0218	0.25737	0.190248	0.197875	0.891108	0.402684	2.02361	0.891108	120 min	7.86265	3.46236	2.27089	6.60619	79.2859
Ccr3	0.363628	0.631522	1.49599	2.95168	1.64328	0.363628	0.386571	0.75748	1.46204	1.64858	2.95168	1.64858	120 min	8.11729	4.53371	1.79043	-3.01807	91.2262
Ccl2	409.542	912.395	1728.33	3432.98	2988.96	409.542	1212.04	1573.5	1687.42	2242.92	3432.98	2242.92	120 min	8.38247	5.47664	1.53059	18.197	100.734
Hbegf	0.468285	0.884835	3.45379	7.43914	3.49641	0.468285	1.19067	2.1013	1.09362	0.466858	7.43914	2.1013	120 min	15.8859	4.48722	3.54026	25.1836	78.0316
Gprc5a	0.768793	1.28778	3.52725	7.41342	1.44206	0.768793	1.32407	2.72217	5.65937	0.46531	7.41342	5.65937	120 min	9.64293	7.36137	1.30994	31.2966	88.8257
Hspa1a	0.260426	0.370951	1.28502	2.815	1.95812	0.260426	0.331275	0.532895	1.86965	2.21128	2.815	2.21128	120 min	10.8092	8.49102	1.27302	23.8227	147.971
Spry1	0.198205	0.523671	1.08952	2.50665	1.05373	0.198205	0.496407	1.43347	1.14313	0.263237	2.50665	1.43347	120 min	12.6468	7.2323	1.74865	13.3956	121.248
1300014I06Rik	0.660409	1.09848	2.30886	4.98382	1.14728	0.660409	1.2495	2.05286	2.13155	0.262978	4.98382	2.13155	120 min	7.54657	3.22762	2.33812	23.0771	119.904
Gem	0.944048	1.81694	11.0495	28.8978	18.8727	0.944048	1.92059	4.9822	16.0624	6.15232	28.8978	16.0624	120 min	30.6105	17.0144	1.79909	17.0971	75.5977
Sele	0.0351867	0.0578562	1.54305	4.34264	1.20403	0.0351867	0.027928	0.110078	2.95878	1.47367	4.34264	2.95878	120 min	123.417	84.0879	1.46771	3.89297	97.1374
Nlrp3	29.648	43.2947	102.844	239.69	194.167	29.648	39.2004	57.5598	221.251	168.2	239.69	221.251	120 min	8.08452	7.4626	1.08334	8.57509	101.061
Lif	0.0774985	0.458883	6.2227	17.9699	4.94758	0.0774985	0.468725	2.19942	6.78895	0.68193	17.9699	6.78895	120 min	231.874	87.6011	2.64693	8.269	77.5356
Ccrn4l	5.17598	7.73566	24.3605	62.433	47.4202	5.17598	9.71113	20.6002	46.7801	30.9403	62.433	46.7801	120 min	12.062	9.03793	1.3346	15.0806	105.264
Clcf1	0.169666	0.134399	2.31299	6.8274	3.02775	0.169666	0.166975	1.23538	9.5082	5.26407	6.8274	9.5082	120 min	40.2403	56.0407	0.718054	13.4456	84.2542
Cd83	23.4897	33.7901	128.571	350.523	128.441	23.4897	33.0924	74.9918	290.472	110.736	350.523	290.472	120 min	14.9225	12.366	1.20674	10.6305	106.395
Irf4	1.05962	1.32043	3.15498	7.85137	2.14341	1.05962	1.09382	1.64148	2.96143	0.523624	7.85137	2.96143	120 min	7.40958	2.79479	2.65121	-90.1792	78.0728
Tnfsf14	3.43442	4.54153	7.52392	17.571	4.56697	3.43442	5.05093	6.63628	7.17415	1.11662	17.571	7.17415	120 min	5.11615	2.0889	2.44921	44.3575	88.893
Rnf19b	29.9387	39.422	84.3437	219.583	202.088	29.9387	43.4211	70.3924	179.138	140.908	219.583	179.138	120 min	7.33443	5.98351	1.22577	32.7815	97.0255
Trim13	1.75085	1.63016	4.3371	11.4904	8.66615	1.75085	1.83114	3.64756	8.93974	5.57217	11.4904	8.93974	120 min	6.56278	5.10596	1.28532	14.766	99.1509
Flrt3	0.401653	0.552123	3.3291	11.5734	8.11094	0.401653	0.668322	2.64567	7.10436	5.39149	11.5734	7.10436	120 min	28.8144	17.6878	1.62905	18.6718	90.3764
Zswim4	6.77334	7.78912	16.0048	42.5747	15.434	6.77334	9.38708	16.3582	36.9216	10.1728	42.5747	36.9216	120 min	6.28564	5.45102	1.15311	22.2514	110.379
Gpr132	3.64376	4.36174	9.89547	28.6168	19.7411	3.64376	3.86855	6.8177	21.5307	15.6597	28.6168	21.5307	120 min	7.85365	5.90891	1.32912	9.90439	105.186
Ankrd33b	2.82255	2.72093	5.49661	14.8535	7.68326	2.82255	3.06553	5.32428	11.4834	5.8673	14.8535	11.4834	120 min	5.26244	4.06845	1.29347	15.0691	98.1538
1700029G01Rik	0.229263	0.259457	0.62186	2.04722	1.23791	0.229263	0.44315	0.406152	1.09841	1.27295	2.04722	1.27295	120 min	8.92956	5.55236	1.60825	3.998	71.4459
Orai2	2.28533	2.67953	4.29798	11.7806	10.7431	2.28533	3.27331	3.95623	9.64979	8.72198	11.7806	9.64979	120 min	5.15487	4.22249	1.22081	11.6004	117.101
Csf2	0.102319	0.152927	6.67011	32.0883	10.6901	0.102319	0.0843802	0.821043	8.16456	1.35842	32.0883	8.16456	120 min	313.609	79.7948	3.93019	0.689734	75.9913
Nfkbie	6.21926	6.61696	23.2189	92.4401	72.6345	6.21926	8.41688	19.8797	90.7676	91.4649	92.4401	91.4649	120 min	14.8635	14.7067	1.01066	25.2904	112.123
Rcan1	13.2923	17.8525	47.3019	193.123	120.741	13.2923	28.0619	61.3712	76.2823	48.6371	193.123	76.2823	120 min	14.529	5.73885	2.53169	99.873	110.556
Olr1	0.0797517	0.0779363	2.82366	15.052	9.20619	0.0797517	0.0838673	1.38277	11.6912	8.49684	15.052	11.6912	120 min	188.736	146.595	1.28747	16.426	86.412
D8Ertd82e	3.51584	3.72676	7.23813	23.8561	13.5448	3.51584	4.64673	8.46321	16.3205	5.0716	23.8561	16.3205	120 min	6.78532	4.64199	1.46173	48.6975	117.59
Hspa1b	0.157425	0.17115	0.517965	2.16752	1.529	0.157425	0.0935414	0.35983	1.94848	3.31466	2.16752	3.31466	120 min	13.7686	21.0554	0.65392	16.226	133.55
Jag1	2.63009	2.62616	8.29703	35.6772	13.1248	2.63009	2.44019	5.84616	34.9054	11.2829	35.6772	34.9054	120 min	13.565	13.2716	1.02211	18.6613	112.205
Tmem200b	0.122469	0.0803896	1.16596	6.29059	2.21046	0.122469	0.0816607	0.658734	5.72922	2.53809	6.29059	5.72922	120 min	51.3647	46.7809	1.09798	3.12237	102.649
Pdgfb	14.8207	17.6653	41.0353	181.616	132.294	14.8207	17.9525	38.9811	142.518	95.6892	181.616	142.518	120 min	12.2542	9.61616	1.27434	27.3473	128.785
Tnfaip2	103.345	94.1892	228.312	921.703	832.179	103.345	102.305	158.881	898.573	920.016	921.703	920.016	120 min	8.91874	8.90242	1.00183	17.8101	114.578
Prdm1	1.26916	1.14546	4.2082	21.0087	13.6211	1.26916	1.19583	4.05312	16.9966	11.4628	21.0087	16.9966	120 min	16.5533	13.3921	1.23605	5.47508	98.4595
Cdk5r1	0.462353	0.340587	1.20674	5.50968	1.0233	0.462353	0.308555	0.535757	2.55873	0.483866	5.50968	2.55873	120 min	11.9166	5.53414	2.15329	18.6101	105.599
Relb	12.2129	10.6633	20.6605	69.9437	59.7271	12.2129	15.9215	22.1897	63.7394	62.8592	69.9437	63.7394	120 min	5.72703	5.21902	1.09734	17.624	127.168
Oaf	2.6083	3.03867	4.97275	19.2586	10.9129	2.6083	3.5132	3.95666	18.2109	18.2134	19.2586	18.2134	120 min	7.38359	6.98286	1.05739	4.75403	93.0794
Zc3h12c	3.2714	3.55993	8.9742	43.9906	26.0389	3.2714	2.40483	7.01646	39.632	24.1841	43.9906	39.632	120 min	13.447	12.1147	1.10998	26.7344	115.229
Pgf	0.144032	0.149244	0.433598	2.32524	1.63246	0.144032	0.177826	0.2043	1.11581	0.483987	2.32524	1.11581	120 min	16.1439	7.74692	2.08391	16.5238	74.9212
Icosl	10.6039	8.90973	20.6895	89.7169	51.7618	10.6039	8.99627	16.2584	91.1192	54.1681	89.7169	91.1192	120 min	8.46076	8.593	0.984611	5.88891	126.786
Frmd6	0.710023	0.936056	1.46405	6.87689	2.17313	0.710023	0.638286	1.05894	4.06108	0.875288	6.87689	4.06108	120 min	9.68544	5.71965	1.69336	13.9067	122.953
Icam1	35.7975	38.0677	137.97	900.651	894.415	35.7975	42.416	101.525	776.943	944.186	900.651	944.186	120 min	25.1596	26.3757	0.953891	29.976	95.316
Bcor	5.70618	5.94659	8.52397	30.6552	15.981	5.70618	6.92132	10.2625	25.0868	10.505	30.6552	25.0868	120 min	5.37227	4.39643	1.22196	21.3769	107.302
Csf1	2.65537	4.64732	17.3059	132.54	65.2904	2.65537	6.94036	20.7743	88.6804	64.9718	132.54	88.6804	120 min	49.914	33.3967	1.49458	17.1181	94.424
Gng4	0.240647	0.217756	0.438156	2.07528	1.90901	0.240647	0.304293	0.449895	1.13839	0.947536	2.07528	1.13839	120 min	8.62375	4.73054	1.82299	-88.0021	66.6879
Cdc42ep2	1.01424	1.21875	8.78019	73.5163	58.1925	1.01424	1.84515	6.46687	40.9485	36.5802	73.5163	40.9485	120 min	72.484	40.3735	1.79534	6.56967	121.553
Tnfsf4	0.704899	0.542926	1.26202	5.92949	2.65887	0.704899	0.631093	0.770988	4.59962	5.18669	5.92949	5.18669	120 min	8.41183	7.35806	1.14321	167.758	80.6811
Rhof	5.03733	5.58024	8.15818	37.6579	11.1292	5.03733	5.37893	7.45375	23.8086	6.60789	37.6579	23.8086	120 min	7.47578	4.72643	1.5817	9.34457	118.454
Plat	0.0583819	0.0438856	0.251096	2.29016	2.25619	0.0583819	0.0172126	0.0574564	2.08953	3.88393	2.29016	3.88393	120 min	39.2272	66.5263	0.589649	1.60287	104.018
Rgs16	0.120686	0.11898	0.408654	3.98129	1.83728	0.120686	0.177228	0.860885	4.58618	3.86624	3.98129	4.58618	120 min	32.9888	38.0008	0.868106	34.5291	104.934
Hivep2	1.47997	1.52587	1.92105	8.50781	8.18445	1.47997	1.28123	2.00643	8.0471	6.82971	8.50781	8.0471	120 min	5.74866	5.43735	1.05725	21.5342	92.7625
Phldb1	2.73266	2.32965	5.42085	52.5662	20.2452	2.73266	2.55546	8.18326	51.9224	19.2474	52.5662	51.9224	120 min	19.2363	19.0007	1.0124	14.2681	109.236
Jdp2	17.5867	17.8678	23.2331	168.132	102.136	17.5867	22.0708	22.797	104.931	53.7417	168.132	104.931	120 min	9.56017	5.9665	1.60231	8.38551	108.664
Schip1	0.106301	0.100141	0.13377	1.0067	0.893044	0.106301	0.204318	0.187194	0.924744	0.748212	1.0067	0.924744	120 min	9.47031	8.69933	1.08863	34.4771	73.8644
Gpr68	0.400449	0.208364	0.429545	4.76676	4.14521	0.400449	0.131865	0.48541	3.29424	2.46568	4.76676	3.29424	120 min	11.9035	8.22638	1.447	35.7416	97.7135
Tpbg	0.0402723	0.0316281	0.047153	1.10706	0.590528	0.0402723	0.0446892	0.0514372	0.686004	0.617773	1.10706	0.686004	120 min	27.4893	17.0341	1.61378	1.95056	117.264
Efna2	0.211664	0.163042	0.190426	1.25127	0.938713	0.211664	0.0613549	0.169398	1.19096	1.39969	1.25127	1.39969	120 min	5.91161	6.61281	0.893963	23.3923	132.889
Gadd45b	13.0525	12.2702	94.8771	265.184	268.001	13.0525	12.0496	72.7524	201.594	220.793	268.001	220.793	240 min	20.5325	16.9158	1.21381	11.4433	98.0295
Pde4b	4.2388	6.2262	30.5238	53.2182	55.252	4.2388	4.27043	14.0604	52.96	49.3849	55.252	52.96	240 min	13.0348	12.4941	1.04328	11.5404	96.8621
Stx11	4.56917	4.39781	10.8607	46.3345	48.606	4.56917	3.45753	8.83795	36.8316	53.078	48.606	53.078	240 min	10.6378	11.6166	0.915747	22.5091	103.727
Rapgef2	3.80979	3.56313	3.95683	31.8321	33.6405	3.80979	2.93482	3.20165	17.8309	24.6593	33.6405	24.6593	240 min	8.83003	6.47262	1.36421	4.98771	88.4866
Pim1	24.7465	56.9112	130.988	202.44	216.394	24.7465	38.6705	66.0652	140.948	161.034	216.394	161.034	240 min	8.74442	6.50733	1.34378	18.049	90.2556
1200009I06Rik	0.869577	0.980427	1.97706	6.52385	7.06861	0.869577	1.65154	1.95635	4.57369	7.68536	7.06861	7.68536	240 min	8.12879	8.83805	0.919749	-3.1851	110.793
Ehd1	47.1454	55.3506	114.837	305.319	330.456	47.1454	69.0135	105.214	278.864	342.563	330.456	342.563	240 min	7.00929	7.2661	0.964657	15.2588	108.229
Il10	2.4425	6.98437	34.7902	172.779	192.494	2.4425	3.34323	8.35012	36.6295	57.6806	192.494	57.6806	240 min	78.8104	23.6154	3.33724	18.0627	74.0043
Gm13889	0.219129	0.120584	1.00067	10.2396	11.4114	0.219129	0.165322	0.293178	3.71214	4.54367	11.4114	4.54367	240 min	52.0761	20.7352	2.51149	2.03882	152.367
Gpr85	1.33884	1.08781	2.03148	9.11124	10.0238	1.33884	0.789595	1.56917	7.14246	10.2225	10.0238	10.2225	240 min	7.48696	7.63537	0.980563	2.33457	105.23
Cish	0.413453	0.804973	2.10833	30.8152	35.0076	0.413453	0.506266	1.53666	14.2598	15.4649	35.0076	15.4649	240 min	84.6712	37.4041	2.26369	2.12548	93.4854
Abtb2	0.327584	0.282488	0.325985	3.57076	4.03052	0.327584	0.205532	0.356266	2.22411	2.84011	4.03052	2.84011	240 min	12.3038	8.66986	1.41914	23.3701	81.9473
Ifi202b	0.0469546	0.0313324	0.0501312	2.33064	2.66122	0.0469546	0.0380886	0.0400644	0.416471	0.433581	2.66122	0.433581	240 min	56.6764	9.23406	6.13776	37.9284	61.5795
Zc3h12a	7.1787	13.8466	39.4115	96.282	109.517	7.1787	15.8301	32.9897	81.399	85.9215	109.517	85.9215	240 min	15.2559	11.969	1.27462	0.877279	120.919
Gm6377	3.15353	7.55522	15.522	43.5071	49.7323	3.15353	7.18847	16.5188	16.0622	18.3435	49.7323	18.3435	240 min	15.7704	5.81684	2.71116	28.2402	92.3311
Cflar	14.6827	15.2905	44.3209	118.618	136.595	14.6827	13.5177	28.0981	99.4252	114.235	136.595	114.235	240 min	9.30311	7.78024	1.19574	32.249	80.3967
Stk40	8.09965	9.20594	14.829	41.4093	47.2362	8.09965	10.7719	14.1288	31.2368	33.9273	47.2362	33.9273	240 min	5.83188	4.18874	1.39228	9.55477	108.631
Tlr2	33.6333	39.7645	111.921	340.891	398.617	33.6333	42.5066	104.629	365.439	454.801	398.617	454.801	240 min	11.8519	13.5223	0.876467	37.02	108.289
Marcksl1	10.1671	12.5949	33.4675	78.8651	93.673	10.1671	15.6132	27.765	69.0385	104.138	93.673	104.138	240 min	9.21332	10.2426	0.89951	41.542	74.6102
Nupr1	14.0093	16.8947	39.3582	86.2932	101.99	14.0093	24.5302	39.0793	66.4199	80.8099	101.99	80.8099	240 min	7.28022	5.76832	1.2621	10.3668	74.888
Psd	0.219836	0.329945	0.47825	1.90725	2.29787	0.219836	0.383049	0.519156	1.29188	2.23101	2.29787	2.23101	240 min	10.4527	10.1486	1.02997	13.8214	158.367
5730528L13Rik	1.72295	1.80285	3.3794	7.42185	8.85691	1.72295	2.28867	3.31743	7.99941	9.08822	8.85691	9.08822	240 min	5.14054	5.27479	0.974549	53.8415	105.36
Pvr	8.20271	9.75188	17.1	40.1762	48.5337	8.20271	8.13796	12.3491	31.8447	26.8317	48.5337	31.8447	240 min	5.91679	3.88221	1.52408	14.1424	105.575
Dusp2	2.84946	8.5931	53.7586	62.5518	79.7015	2.84946	8.28184	27.2041	40.6381	59.3588	79.7015	59.3588	240 min	27.9708	20.8316	1.34271	5.50754	74.2499
Ripk2	7.68559	7.169	11.987	63.1479	80.101	7.68559	6.2308	10.9734	55.7174	77.34	80.101	77.34	240 min	10.4222	10.063	1.0357	8.71195	80.6946
Arl5c	5.94194	4.31111	14.9308	70.4971	90.7095	5.94194	4.95245	9.21222	55.2727	82.7807	90.7095	82.7807	240 min	15.266	13.9316	1.09578	5.9322	112.484
Srgn	73.0387	91.1926	166.186	313.843	390.652	73.0387	90.4566	114.704	189.682	252.952	390.652	252.952	240 min	5.34856	3.46327	1.54437	1.49692	99.2005
Lpar1	0.397112	0.459696	0.459157	3.98205	5.14491	0.397112	0.447574	0.475817	3.1328	6.12475	5.14491	6.12475	240 min	12.9558	15.4232	0.84002	19.82	113.456
Cav1	1.94349	2.94551	4.14107	32.1919	42.1465	1.94349	5.2905	5.21025	24.1911	37.9092	42.1465	37.9092	240 min	21.6861	19.5058	1.11177	1.79108	124.246
Mtmr7	0.268924	0.263667	0.351315	1.23741	1.55879	0.268924	0.259209	0.424983	1.12074	1.64541	1.55879	1.64541	240 min	5.7964	6.11851	0.947356	12.8001	82.9409
Il23a	0.0806665	0.0736954	0.674813	2.46919	3.28209	0.0806665	0.0502522	0.121262	4.11772	1.87017	3.28209	4.11772	240 min	40.6871	51.0462	0.797064	3.98852	47.3142
Ppap2b	1.30929	1.26021	1.10493	6.72196	8.57362	1.30929	1.21721	1.87625	6.81097	9.0103	8.57362	9.0103	240 min	6.54832	6.88184	0.951536	35.1565	89.055
Tnip1	64.0037	74.7307	89.4437	272.567	345.441	64.0037	107.239	106.286	275.153	338.995	345.441	338.995	240 min	5.39721	5.2965	1.01901	10.1197	106.581
Sowahc	3.61723	3.31532	8.33093	18.5459	23.9782	3.61723	2.35375	4.77117	21.1251	31.3344	23.9782	31.3344	240 min	6.62889	8.66253	0.765237	23.7122	89.6962
Adora2b	3.2186	4.14151	9.72469	44.3926	59.4312	3.2186	7.83731	12.236	31.6192	50.456	59.4312	50.456	240 min	18.4649	15.6764	1.17788	5.37766	121.219
Nr4a3	0.500216	0.630378	0.784982	4.89486	6.53962	0.500216	0.718277	0.530623	1.85121	2.25025	6.53962	2.25025	240 min	13.0736	4.49855	2.90618	2.29225	109.822
Sdc4	47.4876	60.9608	163.759	354.824	470.22	47.4876	53.0533	76.9883	200.863	295.32	470.22	295.32	240 min	9.90197	6.21888	1.59224	11.8816	107.695
Tnfaip3	9.38009	22.5695	228.284	298.733	409.094	9.38009	13.5711	103.519	216.339	255.561	409.094	255.561	240 min	43.613	27.2451	1.60077	14.7051	82.8248
Bcl3	7.56706	5.9295	14.9401	56.38	75.126	7.56706	8.6766	14.7257	47.3916	67.6255	75.126	67.6255	240 min	9.92804	8.93683	1.11091	18.3276	99.9781
Cd14	151.317	261.498	420.881	826.768	1087.69	151.317	259.172	296.713	619.024	828.196	1087.69	828.196	240 min	7.18816	5.47327	1.31332	33.0575	93.8257
Atf3	126.558	188.789	232.716	535.776	701.772	126.558	150.416	121.458	242.725	340.803	701.772	340.803	240 min	5.54506	2.69286	2.05917	89.209	80.5259
Socs3	3.40601	13.1637	126.305	428.96	602.64	3.40601	11.082	65.8833	271.309	434.853	602.64	434.853	240 min	176.934	127.672	1.38585	3.29682	85.9968
Arhgef3	5.82522	5.94728	8.33321	29.1978	39.0527	5.82522	4.99868	7.10866	34.8116	56.0279	39.0527	56.0279	240 min	6.70408	9.61815	0.697023	2.55807	71.2876
Tnf	22.9079	172.751	1766.7	2481.63	3654.45	22.9079	146.677	1056.78	1777	2462.42	3654.45	2462.42	240 min	159.528	107.492	1.48409	4.60835	91.8103
Gpr84	9.64093	24.2357	63.0693	181.246	267.845	9.64093	36.4502	63.4247	194.007	392.808	267.845	392.808	240 min	27.7821	40.7438	0.681873	28.9841	113.511
Ifnb1	0.118199	0.13381	0.248715	3.25329	4.83872	0.118199	0.0886919	0.141114	1.82194	9.96595	4.83872	9.96595	240 min	40.9371	84.3152	0.485525	113.848	4.49638
Cxcl1	0.579781	12.5547	179.046	618.134	937.88	0.579781	5.09459	69.3941	264.811	331.3	937.88	331.3	240 min	1617.64	571.422	2.83091	0.628051	98.2768
Hilpda	12.4422	19.9425	45.9071	73.3101	108.497	12.4422	23.1251	27.3583	23.6124	9.18257	108.497	27.3583	240 min	8.7201	2.19883	3.96579	26.9431	108.635
Spata13	1.97102	1.76025	3.75219	10.5056	15.5455	1.97102	1.8025	4.28808	15.35	17.7566	15.5455	17.7566	240 min	7.88703	9.00884	0.875477	18.8224	96.1127
Cacnb3	0.251129	0.232705	0.332911	1.22308	1.79737	0.251129	0.449976	0.180421	1.01627	2.19632	1.79737	2.19632	240 min	7.15715	8.74579	0.818354	23.6347	87.4374
Htra1	0.208494	0.136831	0.184234	1.41798	2.13648	0.208494	0.140365	0.14181	1.03518	2.08129	2.13648	2.08129	240 min	10.2472	9.98252	1.02651	1.86499	109.436
Ampd3	17.5333	15.0905	18.223	61.4598	87.8012	17.5333	12.4845	14.0461	59.4907	84.5128	87.8012	84.5128	240 min	5.00767	4.82012	1.03891	0.615182	115.274
Psme2	1.94748	1.58741	2.68076	6.76545	9.78044	1.94748	2.36425	2.14074	5.34373	10.8198	9.78044	10.8198	240 min	5.02211	5.55581	0.903939	27.1926	64.7202
Car2	0.0952751	0.0627698	0.0945395	1.04012	1.6495	0.0952751	0.0348907	0.142986	0.459569	0.968226	1.6495	0.968226	240 min	17.3131	10.1624	1.70363	3.28751	74.7425
Cxcl16	21.6505	17.6237	31.0887	91.4981	137.977	21.6505	19.9431	26.1707	76.3901	151.239	137.977	151.239	240 min	6.37295	6.98548	0.912313	-2.97793	97.6468
Foxp4	3.60112	2.5868	2.61755	17.534	26.8573	3.60112	2.32761	2.91364	16.44	28.8408	26.8573	28.8408	240 min	7.45804	8.00882	0.931228	16.5942	91.1269
Atp2b4	2.29189	1.45908	1.94526	10.5015	16.224	2.29189	0.59691	1.78314	13.05	17.6289	16.224	17.6289	240 min	7.07889	7.69187	0.920309	63.0031	104.15
Mycl1	0.174408	0.10237	0.12483	2.1868	3.61056	0.174408	0.0569336	0.101705	2.36899	8.10443	3.61056	8.10443	240 min	20.7018	46.4683	0.445504	15.7293	61.9313
Irf1	22.6869	21.4854	120.223	192.667	313.982	22.6869	19.6789	77.0843	209.574	376.75	313.982	376.75	240 min	13.8398	16.6065	0.833397	106.984	46.2826
Ch25h	3.0793	4.28995	7.04121	29.8552	49.1751	3.0793	7.6941	11.179	30.9933	82.6216	49.1751	82.6216	240 min	15.9696	26.8313	0.595185	90.0866	46.643
Birc3	6.96343	6.28053	12.9466	36.1762	57.7237	6.96343	5.74613	10.2565	30.4133	54.4431	57.7237	54.4431	240 min	8.28955	7.81843	1.06026	19.2142	92.9781
Rffl	3.59505	2.33436	2.72229	14.7456	23.3055	3.59505	2.56483	2.94102	13.6356	18.2229	23.3055	18.2229	240 min	6.48266	5.06889	1.27891	-1.88071	92.9398
Nod2	1.56835	1.517	2.18527	12.4258	20.7895	1.56835	0.95918	1.4273	13.3053	22.8426	20.7895	22.8426	240 min	13.2557	14.5647	0.910121	22.3783	57.9764
Rhou	0.292649	0.42233	0.492275	2.49381	4.20509	0.292649	0.457716	0.414156	1.12093	3.50539	4.20509	3.50539	240 min	14.3691	11.9781	1.19961	-0.346922	89.97
Rab11fip1	2.47897	2.34721	3.88044	29.1123	50.2433	2.47897	1.82086	2.95107	19.969	31.3414	50.2433	31.3414	240 min	20.2679	12.6429	1.6031	1.09525	99.4098
Mefv	0.463435	0.44313	1.31913	4.41671	7.61194	0.463435	0.471289	0.908	4.31051	10.549	7.61194	10.549	240 min	16.4251	22.7626	0.72158	1.22581	63.3742
Fnbp1l	9.9582	9.3396	8.68208	41.1958	66.8142	9.9582	6.06077	7.23051	44.0006	60.3433	66.8142	60.3433	240 min	6.70947	6.05966	1.10724	16.7313	110.048
Sqstm1	381.831	378.837	564.681	1539.64	2506.9	381.831	453.215	608.829	1648.21	2508.64	2506.9	2508.64	240 min	6.56547	6.57003	0.999306	37.2562	104.631
Gpr18	0.601315	0.414717	0.665876	2.37159	3.85155	0.601315	0.729533	0.649752	1.60183	4.44859	3.85155	4.44859	240 min	6.40522	7.39811	0.865791	-6.79596	135.452
Slc2a6	38.4681	35.9104	59.0092	188.918	315.227	38.4681	39.9257	49.4411	168.431	421.879	315.227	421.879	240 min	8.1945	10.967	0.747198	30.9358	68.4211
Traf1	2.5985	2.61243	8.37772	65.8997	119.449	2.5985	2.89814	5.43003	43.9781	102.111	119.449	102.111	240 min	45.9683	39.2962	1.16979	7.1133	103.056
Bcar1	0.0688653	0.0813576	0.149506	0.570404	1.01147	0.0688653	0.0559107	0.138234	0.316264	0.204194	1.01147	0.316264	240 min	14.6876	4.5925	3.19817	52.0401	91.1057
Mmp13	4.36675	10.1727	36.1879	173.629	326.649	4.36675	8.0724	17.8798	57.9351	102.809	326.649	102.809	240 min	74.8038	23.5436	3.17725	7.8411	85.4217
Nfkb2	19.3455	18.9162	32.9677	126.062	228.249	19.3455	23.8881	32.6486	114.496	218.47	228.249	218.47	240 min	11.7986	11.2931	1.04476	21.4972	99.043
Ralgds	7.58961	8.20687	17.6162	54.1677	98.8982	7.58961	12.1036	19.1649	48.7676	61.0709	98.8982	61.0709	240 min	13.0307	8.04664	1.6194	19.4556	96.1459
Ppp1r15a	11.059	28.1134	73.8662	57.6063	102.491	11.059	20.0437	38.1517	49.9316	60.6845	102.491	60.6845	240 min	9.26762	5.48734	1.68891	12.3635	68.2824
Cxcl2	7.90191	170.687	1143.47	2279.04	4596.27	7.90191	89.7918	547.431	780.71	1486.26	4596.27	1486.26	240 min	581.666	188.089	3.09251	1.81627	102.846
Dcbld2	1.47624	1.54924	1.95507	5.68793	9.99855	1.47624	1.09247	1.44696	3.98471	8.43093	9.99855	8.43093	240 min	6.77298	5.71109	1.18594	12.5456	140.981
Bcl2a1d	0.127003	0.0976245	0.199441	0.821268	1.5787	0.127003	0.116838	0.182763	0.465781	1.48816	1.5787	1.48816	240 min	12.4303	11.7175	1.06084	4.64276	134.513
Tnfrsf1b	76.698	60.7133	86.5064	371.806	694.167	76.698	68.2996	84.0727	372.823	702.526	694.167	702.526	240 min	9.05064	9.15964	0.9881	-0.480974	102.005
Ier3	13.9961	53.4941	136.901	305.36	627.824	13.9961	48.9735	69.6652	71.554	149.093	627.824	149.093	240 min	44.8572	10.6525	4.21097	12.7493	99.9384
Nfkb1	33.8451	33.7756	35.1999	110.528	197.156	33.8451	27.747	36.252	106.598	202.897	197.156	202.897	240 min	5.82524	5.99487	0.971704	7.04918	105.525
Fas	3.15012	2.34859	3.96804	18.5024	37.0856	3.15012	3.05383	2.81394	18.0433	40.4041	37.0856	40.4041	240 min	11.7728	12.8262	0.917867	19.3995	110.359
Clec4e	31.1782	32.7358	124.469	525.41	1126.45	31.1782	31.3469	103.147	508.531	1024.43	1126.45	1024.43	240 min	36.1294	32.8571	1.09959	16.7316	117.156
Malt1	9.26203	7.87687	12.9795	61.3077	126.448	9.26203	6.88411	9.95959	48.4317	77.1606	126.448	77.1606	240 min	13.6523	8.33085	1.63877	9.2082	113.386
Bcl2a1b	0.447273	0.808849	0.998751	2.88324	5.98326	0.447273	0.618077	1.01137	2.96058	7.22233	5.98326	7.22233	240 min	13.3772	16.1475	0.828438	27.4017	111.968
Ccrl2	5.53436	10.0486	57.6472	124.523	276.455	5.53436	10.8306	31.8501	84.134	210.144	276.455	210.144	240 min	49.9525	37.9708	1.31555	26.8033	43.8915
Zhx2	0.895139	0.839566	0.817277	5.0112	10.5356	0.895139	0.5848	1.06765	4.06468	8.96238	10.5356	8.96238	240 min	11.7698	10.0123	1.17554	6.05142	91.9926
Pdpn	4.41531	3.97003	6.82907	20.2079	41.5482	4.41531	4.54467	6.55633	11.9664	28.3355	41.5482	28.3355	240 min	9.41002	6.41755	1.46629	6.37717	76.8452
Sphk1	0.179976	0.199982	0.627654	3.92225	9.02129	0.179976	0.382933	0.809081	1.2165	1.38588	9.02129	1.38588	240 min	50.125	7.70037	6.50942	119.387	113.32
Dnmt3l	0.744913	1.01013	1.22303	2.60658	5.2329	0.744913	1.74239	1.28183	2.56563	5.96184	5.2329	5.96184	240 min	7.02485	8.00341	0.877732	11.706	146.482
Acp5	3.14224	3.12513	4.58711	37.5721	91.5074	3.14224	3.81101	4.6695	15.5461	48.2469	91.5074	48.2469	240 min	29.1217	15.3543	1.89665	-2.14885	105.708
Lrrc32	0.0332341	0.0410372	0.087116	0.465792	1.15994	0.0332341	0.0243719	0.065176	0.118414	0.130527	1.15994	0.130527	240 min	34.902	3.92749	8.8866	38.5024	143.453
Ccl4	92.1475	230.188	665.901	2155.61	5484.75	92.1475	274.293	355.706	1391.83	5295.44	5484.75	5295.44	240 min	59.5214	57.467	1.03575	11.9311	73.3902
Ccl12	8.5013	13.9928	22.6508	25.0194	51.6725	8.5013	15.3121	14.1927	21.3102	188.305	51.6725	188.305	240 min	6.07819	22.1501	0.274409	166.853	16.0892
BC006779	14.896	15.0809	21.3571	46.2495	96.8617	14.896	11.5403	12.0572	29.3794	91.6337	96.8617	91.6337	240 min	6.50255	6.15158	1.05705	79.969	23.9054
Arg2	0.304631	0.338023	0.421582	1.72115	4.02238	0.304631	0.181378	0.457536	1.28193	2.82375	4.02238	2.82375	240 min	13.2041	9.26943	1.42448	11.438	86.7035
Il4i1	0.385436	0.39837	0.343699	25.4418	67.5753	0.385436	0.439214	0.332943	15.0737	55.0966	67.5753	55.0966	240 min	175.322	142.946	1.22649	1.0412	98.6352
Nup62-il4i1	1.04281	0.875432	0.428626	23.0094	60.4855	1.04281	0.500107	0.543288	13.8632	48.8759	60.4855	48.8759	240 min	58.0021	46.8692	1.23753	4.20998	99.0924
Hivep3	1.52323	1.28858	1.41291	11.4373	28.7625	1.52323	1.15093	1.67323	13.144	22.1143	28.7625	22.1143	240 min	18.8825	14.518	1.30063	16.8448	106.671
Dusp16	3.91093	4.37095	6.16959	12.6145	27.9428	3.91093	4.67218	4.66788	9.50273	20.8394	27.9428	20.8394	240 min	7.1448	5.32851	1.34086	10.283	111.539
Six1	0.0432169	0.0275963	0.0421792	0.443166	1.17026	0.0432169	0.0351697	0.167384	0.361497	0.833081	1.17026	0.833081	240 min	27.0789	19.2768	1.40474	20.6045	64.2018
Tnfrsf8	0.140935	0.0925886	0.13619	0.532981	1.24787	0.140935	0.114392	0.126863	0.54228	1.43729	1.24787	1.43729	240 min	8.85421	10.1983	0.868205	-27.7056	118.004
Mmp25	0.138615	0.108579	0.165325	1.28847	3.41504	0.138615	0.0813899	0.129392	0.627316	2.11614	3.41504	2.11614	240 min	24.6369	15.2663	1.61381	4.80756	59.2759
Ifi203	3.41123	3.53625	4.29641	9.86843	21.9169	3.41123	2.70363	2.79778	6.35116	22.5708	21.9169	22.5708	240 min	6.42491	6.6166	0.97103	69.0545	47.6134
Nfil3	5.19065	8.24392	8.85555	16.2173	36.8161	5.19065	5.25983	4.79836	3.09935	18.4809	36.8161	18.4809	240 min	7.09277	3.56042	1.99212	11.339	86.8624
Src	0.698907	0.44534	0.741695	8.47377	23.1605	0.698907	0.585755	0.929133	6.45781	20.4112	23.1605	20.4112	240 min	33.1381	29.2044	1.13469	1.72269	96.2191
Il1a	0.575873	1.40915	33.3791	215.927	628.633	0.575873	0.806646	8.33589	79.1849	218.654	628.633	218.654	240 min	1091.62	379.692	2.87501	0.07853	98.3776
Stat5a	9.46545	8.10923	8.17402	23.9489	51.9543	9.46545	8.06194	7.98203	15.131	36.961	51.9543	36.961	240 min	5.48883	3.90484	1.40565	3.21929	91.8568
Adhfe1	0.257352	0.288503	0.25416	0.80261	1.8677	0.257352	0.341524	0.441542	0.608656	1.52355	1.8677	1.52355	240 min	7.25739	5.92009	1.22589	3.81902	109.185
Ccl22	0.40211	0.632695	1.08688	9.65796	27.7955	0.40211	1.38387	0.73033	3.97834	14.4286	27.7955	14.4286	240 min	69.1241	35.8823	1.92641	1.39756	108.393
Slc11a2	20.0764	20.1641	23.0734	51.8042	114.244	20.0764	22.2177	23.146	50.4081	113.064	114.244	113.064	240 min	5.69044	5.63169	1.01043	-0.493762	105.412
Ccl3	95.6733	177.134	502.146	2222.37	6480.35	95.6733	202.169	350.813	1375.12	5077.75	6480.35	5077.75	240 min	67.7341	53.0738	1.27623	3.46178	95.1247
Tnip3	13.016	16.1117	37.7287	125.111	352.659	13.016	12.6081	27.0232	77.9155	183.732	352.659	183.732	240 min	27.0944	14.1159	1.91942	24.8347	100.971
Slc39a14	10.3259	9.75612	12.9898	30.0593	70.6224	10.3259	8.95157	13.881	24.4354	70.8863	70.6224	70.8863	240 min	6.83933	6.86489	0.996277	31.6874	123.195
Bcl2a1c	0.258787	0.279373	0.384601	0.982374	2.47771	0.258787	0.209467	0.161792	0.692603	1.9412	2.47771	1.9412	240 min	9.57433	7.50115	1.27638	17.3353	86.9359
Zmynd15	0.971254	0.501472	0.756556	2.96232	7.20966	0.971254	0.542017	0.571762	2.33017	7.38457	7.20966	7.38457	240 min	7.42304	7.60313	0.976313	-30.7959	95.6137
Nox1	0.319434	0.357374	0.617903	2.11167	6.08654	0.319434	0.333249	0.450256	2.37226	6.93348	6.08654	6.93348	240 min	19.0541	21.7055	0.877848	2.74915	70.9801
Ccl17	0.184282	0.129733	0.231097	5.98071	18.8781	0.184282	0.132865	0.105698	0.806529	5.35066	18.8781	5.35066	240 min	102.442	29.0352	3.52819	0.907099	124.745
Cd247	0.106262	0.0919877	0.167263	0.806126	2.37174	0.106262	0.0964726	0.202652	0.715703	1.84872	2.37174	1.84872	240 min	22.3198	17.3978	1.28291	5.1396	84.33
Jak2	8.28828	7.17609	8.47134	32.6446	87.4104	8.28828	5.85966	8.26082	24.3918	83.9711	87.4104	83.9711	240 min	10.5463	10.1313	1.04096	4.75778	92.1401
Adora2a	0.0974896	0.0953679	0.199699	7.35946	23.9209	0.0974896	0.1422	0.136976	4.23927	21.6098	23.9209	21.6098	240 min	245.368	221.662	1.10695	0.492583	89.0698
Mfsd7a	2.47977	1.53158	2.03747	8.40892	22.0069	2.47977	1.97907	1.90725	9.33602	31.288	22.0069	31.288	240 min	8.87458	12.6173	0.703367	3.43294	84.309
C3	4.15117	2.97835	3.46292	48.4526	150.945	4.15117	2.63363	2.95927	52.1089	234.328	150.945	234.328	240 min	36.362	56.4487	0.64416	11.6345	69.9768
Gm14023	0.169386	0.220073	1.1538	5.26278	17.1491	0.169386	0.256066	0.240991	3.12473	7.46068	17.1491	7.46068	240 min	101.242	44.0454	2.29859	2.20094	82.5002
Ppfia3	0.367224	0.289517	0.320562	2.54674	7.67182	0.367224	0.41543	0.30642	1.24543	6.49351	7.67182	6.49351	240 min	20.8914	17.6827	1.18146	2.172	155.992
Igf2bp2	8.7899	13.1625	13.1898	21.0157	50.2845	8.7899	14.0062	13.1452	16.8287	28.1287	50.2845	28.1287	240 min	5.72071	3.20012	1.78766	18.3615	107.788
Fscn1	0.1671	0.52998	0.278275	1.96431	6.26749	0.1671	0.565581	1.07873	1.70178	6.68991	6.26749	6.68991	240 min	37.5074	40.0353	0.936857	16.2655	104.945
Rras2	0.860423	0.805958	0.940756	2.11866	5.15957	0.860423	0.847864	0.913575	1.61075	4.04186	5.15957	4.04186	240 min	5.99655	4.69753	1.27653	4.77325	78.9479
Ddit4	4.08277	2.54193	4.23737	9.77902	23.732	4.08277	2.07024	2.70984	2.2362	3.1636	23.732	4.08277	240 min	5.81273	0.774867	7.50159	368.637	168.535
Cd40	5.3528	4.53225	12.8011	125.033	420.192	5.3528	4.15193	6.75501	90.1779	532.474	420.192	532.474	240 min	78.4995	99.4758	0.789132	5.94095	67.9783
Met	0.343858	0.323789	0.31419	2.01848	6.16009	0.343858	0.252824	0.383591	1.94064	4.65818	6.16009	4.65818	240 min	17.9146	13.5468	1.32242	6.58328	91.859
Zfp36	44.9476	242.956	608.843	302.482	945.06	44.9476	133.809	257.549	178.516	511.361	945.06	511.361	240 min	21.0258	11.3768	1.84812	13.6933	77.6668
Cdkn2b	0.383764	0.5729	0.468462	1.05709	2.76046	0.383764	0.325441	0.270412	1.36293	3.6669	2.76046	3.6669	240 min	7.19311	9.55509	0.752804	9.92706	132.863
Samsn1	12.4023	14.0196	16.1609	28.7846	70.2375	12.4023	11.5398	15.714	26.1513	47.4091	70.2375	47.4091	240 min	5.66328	3.82262	1.48152	16.0785	80.3159
Irg1	40.0501	60.8202	82.6045	460.569	1528.45	40.0501	103.76	69.936	553.555	1723.17	1528.45	1723.17	240 min	38.1636	43.0253	0.887004	18.0585	67.3066
Il1b	4.67797	9.04737	105.813	680.457	2460.56	4.67797	9.19149	29.5531	249.292	1104.24	2460.56	1104.24	240 min	525.988	236.051	2.22828	0.180478	109.787
Tmem178	0.137878	0.085675	0.126989	0.489842	1.44436	0.137878	0.124243	0.0526782	0.581809	1.63742	1.44436	1.63742	240 min	10.4756	11.8758	0.882092	15.5966	133.994
Ptx3	0.046764	0.040533	0.0722905	0.447204	1.57757	0.046764	0.0423134	0.046484	0.222271	1.24767	1.57757	1.24767	240 min	33.7347	26.6802	1.26441	1.65857	48.9276
Slc7a2	2.76825	2.51974	2.63563	9.18842	27.3851	2.76825	3.60274	3.55547	8.3295	22.2345	27.3851	22.2345	240 min	9.89259	8.03197	1.23165	1.44811	113.619
Serpine1	0.682723	1.49413	8.03984	48.4505	190.688	0.682723	1.83021	3.0894	11.9232	42.8512	190.688	42.8512	240 min	279.305	62.7652	4.45	8.94039	80.3567
F3	0.130397	0.173105	1.38931	4.12552	16.0605	0.130397	0.216755	0.493283	0.726057	1.09665	16.0605	1.09665	240 min	123.165	8.41002	14.6451	19.5568	93.8751
Niacr1	1.80229	3.02098	5.07091	35.9494	138.398	1.80229	3.79265	5.18826	26.2849	80.9362	138.398	80.9362	240 min	76.7903	44.9075	1.70997	13.9486	105.688
Mt2	22.3602	39.4062	55.6724	124.066	433.558	22.3602	60.0953	48.0607	61.7901	168.346	433.558	168.346	240 min	19.3897	7.52881	2.5754	64.3642	134.632
Cd69	1.27005	3.7019	11.4213	33.3227	132.729	1.27005	4.35395	11.5609	38.8672	300.889	132.729	300.889	240 min	104.507	236.912	0.441124	53.7487	12.1159
Lta	0.12961	0.0879842	0.10612	0.484409	1.62739	0.12961	0.0945388	0.145782	0.368002	1.31168	1.62739	1.31168	240 min	12.556	10.1202	1.24069	15.6806	88.8655
Cd200	0.711416	0.869171	1.00019	6.30013	24.3471	0.711416	0.733404	0.916927	5.97252	21.6037	24.3471	21.6037	240 min	34.2235	30.3671	1.12699	11.565	86.836
Edn1	0.0937713	0.123841	0.507476	24.2737	103.339	0.0937713	0.210664	0.463556	7.49648	64.7623	103.339	64.7623	240 min	1102.04	690.641	1.59567	0.162953	45.1628
Snn	1.00174	0.907292	1.02393	2.81141	8.89752	1.00174	0.816774	1.22104	4.14852	15.3157	8.89752	15.3157	240 min	8.8821	15.2892	0.580941	8.46436	61.6513
Il1rn	12.6899	18.7748	47.7955	175.565	724.497	12.6899	19.8781	38.4283	79.0843	503.177	724.497	503.177	240 min	57.0924	39.6518	1.43985	14.9345	81.7488
Trex1	30.0969	33.4578	38.9321	62.6031	172.438	30.0969	38.0334	28.3336	56.4668	259.277	172.438	259.277	240 min	5.72944	8.61473	0.665074	104.15	14.4335
Batf	6.57487	6.43177	7.271	22.3693	75.9182	6.57487	7.49666	6.25894	13.4196	64.1422	75.9182	64.1422	240 min	11.5467	9.75566	1.18359	-0.356031	93.3449
Slc2a1	46.803	54.6093	65.0571	120.458	371.619	46.803	46.1883	58.4601	63.3921	137.705	371.619	137.705	240 min	7.94007	2.94223	2.69866	35.087	130.831
Tiparp	10.6942	10.392	14.9177	24.7365	75.1674	10.6942	7.37336	10.1799	8.89619	37.8605	75.1674	37.8605	240 min	7.02883	3.54029	1.98538	32.6041	71.4332
Rcor2	0.391089	0.294062	0.352002	0.769319	2.13816	0.391089	0.359852	0.323707	0.349184	0.230099	2.13816	0.391089	240 min	5.46721	0.920129	5.94178	27.9046	171.265
Cxcl3	0.760915	1.20598	5.89262	119.767	554.252	0.760915	1.43973	4.57889	53.7354	285.965	554.252	285.965	240 min	728.402	375.817	1.93818	0.734514	148.756
Chst7	0.727699	0.505242	0.556216	1.37959	3.77918	0.727699	0.330179	0.285742	1.18887	3.28868	3.77918	3.28868	240 min	5.19333	4.51929	1.14915	14.228	106.154
Fzd1	0.356691	0.345941	0.430663	0.888573	2.84649	0.356691	0.292072	0.412554	1.10368	2.5692	2.84649	2.5692	240 min	7.98028	7.20288	1.10793	12.8504	83.2178
Map3k8	6.30745	6.6795	13.0543	17.6302	59.3282	6.30745	4.19302	10.4232	15.5311	49.2428	59.3282	49.2428	240 min	9.40605	7.80709	1.20481	2.62115	74.432
Gfi1	0.041497	0.0273931	0.0411959	0.349379	1.49066	0.041497	0.037037	0.025091	0.410928	1.19586	1.49066	1.19586	240 min	35.9221	28.8179	1.24652	3.09162	99.1531
Mnda	0.495693	0.443316	0.795316	1.45325	5.056	0.495693	0.402214	0.3554	1.32777	6.66078	5.056	6.66078	240 min	10.1998	13.4373	0.759069	72.5223	27.9292
Adm	0.130617	0.159732	0.4883	2.18722	10.3907	0.130617	0.0852379	0.143374	1.35907	2.03641	10.3907	2.03641	240 min	79.5513	15.5908	5.10246	52.9352	85.2589
Slamf7	34.4548	28.1169	32.2252	69.7135	210.54	34.4548	23.275	25.4455	69.077	185.181	210.54	185.181	240 min	6.11061	5.3746	1.13694	-6.30489	63.8442
Mxd1	4.17906	4.21253	6.5692	11.4055	40.3052	4.17906	2.65215	3.60976	7.06457	25.0095	40.3052	25.0095	240 min	9.64456	5.98449	1.61159	96.0695	38.3478
Mmp14	4.29142	6.12337	6.33766	20.7669	87.1017	4.29142	11.6265	7.88463	21.0482	96.64	87.1017	96.64	240 min	20.2967	22.5193	0.9013	-3.80895	109.516
Upp1	0.479687	0.58945	0.59928	1.53448	5.82903	0.479687	0.546973	0.816093	1.20997	4.52824	5.82903	4.52824	240 min	12.1517	9.44	1.28726	10.6706	85.9295
Flnb	5.64376	4.87802	5.38617	12.6646	41.6883	5.64376	4.14791	4.6195	11.689	45.8022	41.6883	45.8022	240 min	7.38662	8.11555	0.910182	8.46045	96.5501
5730508B09Rik	8.12587	7.0126	8.09888	14.36	41.0168	8.12587	6.40704	7.3282	10.9451	35.59	41.0168	35.59	240 min	5.04768	4.37984	1.15248	40.9318	86.4427
Hk2	14.2389	13.4094	13.497	27.5815	84.9971	14.2389	9.26501	11.6787	12.4759	34.3653	84.9971	34.3653	240 min	5.96935	2.41348	2.47334	35.9493	99.9276
F10	3.04609	5.59059	5.4633	13.2331	57.0809	3.04609	10.0969	6.17577	12.1359	66.4428	57.0809	66.4428	240 min	18.7391	21.8125	0.859098	-2.06766	99.9347
Slc7a11	1.11336	1.00295	1.69234	11.6463	57.9836	1.11336	1.24964	2.1252	19.6205	64.1064	57.9836	64.1064	240 min	52.0799	57.5792	0.90449	4.2147	140.015
Cnn3	0.113821	0.107043	0.113223	0.290883	1.08915	0.113821	0.155902	0.153099	0.191418	0.50994	1.08915	0.50994	240 min	9.56895	4.48018	2.13584	0.133654	86.473
Htra4	0.10199	0.0908207	0.134765	0.520815	2.4448	0.10199	0.0912609	0.14946	1.48844	13.8265	2.4448	13.8265	240 min	23.9709	135.567	0.17682	4.85069	79.9272
H2-M2	0.130263	0.108285	0.197523	1.60136	8.48472	0.130263	0.117911	0.0825683	2.57567	10.1734	8.48472	10.1734	240 min	65.1351	78.0984	0.834013	8.5602	96.6129
Expi	1.38969	1.0536	1.35732	2.47496	7.60683	1.38969	1.22817	1.1951	2.13589	4.01269	7.60683	4.01269	240 min	5.47378	2.88748	1.89569	8.14194	54.2186
Ptgs2	3.24677	7.81746	25.8977	179.671	1020.14	3.24677	2.07524	6.63029	54.8494	317.928	1020.14	317.928	240 min	314.202	97.9213	3.20872	0.317864	119.061
Adamts4	0.0420028	0.0390969	0.0317552	2.84233	16.55	0.0420028	0.0288693	0.0925299	2.85652	28.721	16.55	28.721	240 min	394.021	683.787	0.576234	0.98097	85.6816
AA467197	4.06554	4.49689	7.86861	23.8324	121.325	4.06554	7.88845	6.74577	17.1396	118.118	121.325	118.118	240 min	29.8424	29.0535	1.02715	22.1748	56.0186
Mylk2	0.0575806	0.0459696	0.0581041	0.248801	1.19505	0.0575806	0.091143	0.0731027	0.319538	0.499013	1.19505	0.499013	240 min	20.7543	8.66634	2.39482	81.6571	119.416
Fam71f2	0.141997	0.104359	0.14083	0.290262	1.05667	0.141997	0.127227	0.122169	0.213497	0.247373	1.05667	0.247373	240 min	7.44148	1.7421	4.27156	109.916	80.7313
Il12b	0.0958913	0.0794565	0.392346	15.1667	97.9207	0.0958913	0.0930419	0.535279	93.2475	580.8	97.9207	580.8	240 min	1021.16	6056.86	0.168596	0.417389	91.4741
Col27a1	0.0732733	0.0533385	0.0601782	0.778508	4.69422	0.0732733	0.0285449	0.0566966	0.394956	6.3416	4.69422	6.3416	240 min	64.0645	86.5473	0.740226	5.0428	97.5213
Il27	0.736109	0.726571	1.88101	19.5102	123.788	0.736109	1.25679	1.17563	23.7855	250.772	123.788	250.772	240 min	168.165	340.672	0.493628	7.16924	40.0297
A430084P05Rik	0.229586	0.459154	0.349172	0.439854	1.68266	0.229586	0.338589	0.235746	0.244129	1.4355	1.68266	1.4355	240 min	7.32912	6.25258	1.17218	105.238	59.6886
Lox	0.144051	0.0965539	0.126219	3.86581	26.206	0.144051	0.0774166	0.181899	3.04626	13.7407	26.206	13.7407	240 min	181.922	95.3874	1.90719	0.784754	122.057
Ext1	6.48473	7.17069	8.79007	10.3662	34.7179	6.48473	6.57663	8.2389	12.2755	30.2791	34.7179	30.2791	240 min	5.35379	4.66929	1.1466	5.1762	90.7759
Serpinb2	0.0759206	0.0803266	0.0976968	0.580336	3.75127	0.0759206	0.040847	0.101264	0.233468	2.42257	3.75127	2.42257	240 min	49.4104	31.9092	1.54847	-0.381764	153.379
Fcgr2b	24.6267	21.5779	26.339	46.9422	193.711	24.6267	26.193	21.5119	39.5021	196.019	193.711	196.019	240 min	7.86589	7.95961	0.988226	-4.67667	103.78
Inhba	0.116106	0.0874381	0.223926	0.997776	6.89018	0.116106	0.0693504	0.0939641	0.550739	2.86707	6.89018	2.86707	240 min	59.344	24.6936	2.40322	10.8082	55.9943
Lad1	0.0388298	0.0187764	0.0274942	0.312889	2.1595	0.0388298	0.0208738	0.036316	0.187013	1.63457	2.1595	1.63457	240 min	55.6144	42.0957	1.32114	0.672588	133.43
Ptges	0.391818	0.351637	0.498833	5.83689	43.0081	0.391818	0.550713	0.471244	4.55748	41.2295	43.0081	41.2295	240 min	109.765	105.226	1.04314	1.31348	135.234
Ero1l	12.9968	12.3081	13.8509	25.8413	114.191	12.9968	8.16182	9.96942	13.6747	14.873	114.191	14.873	240 min	8.78606	1.14435	7.67774	74.4545	161.256
Tmem2	5.79997	5.93484	6.86032	9.17395	32.5304	5.79997	4.45702	5.5777	8.41476	22.377	32.5304	22.377	240 min	5.60871	3.85813	1.45374	27.3487	80.4919
Apold1	0.206107	0.348519	0.57318	0.39026	1.68061	0.206107	0.250374	0.165435	0.0726984	0.0670429	1.68061	0.250374	240 min	8.15407	1.21477	6.71242	121.838	79.5194
Cd274	9.84981	7.88858	14.1349	50.3692	342.101	9.84981	6.00767	8.72345	34.0776	258.911	342.101	258.911	240 min	34.7317	26.2858	1.32131	37.457	60.0661
Pstpip2	10.0787	7.89544	6.04965	19.7	90.0581	10.0787	5.99415	6.61065	26.0895	84.2714	90.0581	84.2714	240 min	8.93548	8.36132	1.06867	12.2462	104.797
Nudt17	0.179694	0.0783457	0.231961	0.335322	1.50479	0.179694	0.0678325	0.184148	0.17115	1.75992	1.50479	1.75992	240 min	8.37419	9.79396	0.855037	65.4216	61.3523
1810029B16Rik	2.32592	2.56059	2.88061	4.76816	23.4558	2.32592	2.28338	3.2635	5.4598	27.854	23.4558	27.854	240 min	10.0845	11.9755	0.842098	9.53999	100.562
Pfkfb3	14.0018	14.105	16.7514	28.402	139.098	14.0018	18.388	18.9883	13.8273	75.75	139.098	75.75	240 min	9.93431	5.41002	1.83628	37.7876	101.679
Igfbp7	0.140051	0.0989744	0.158372	0.549586	3.7875	0.140051	0.140013	0.277031	0.375928	3.01176	3.7875	3.01176	240 min	27.0438	21.5048	1.25757	3.12065	108.247
Gm11435	0.107199	0.120361	0.145389	0.372462	2.47724	0.107199	0.214699	0.189632	0.271268	3.75092	2.47724	3.75092	240 min	23.1089	34.9903	0.660437	8.16374	45.0151
Fchsd2	8.11172	6.71424	6.58439	12.3756	46.5528	8.11172	5.18748	5.68657	16.2962	34.5162	46.5528	34.5162	240 min	5.73895	4.2551	1.34872	1.30497	101.131
Fcrlb	0.147073	0.0698193	0.145628	0.348859	2.00735	0.147073	0.0531875	0.128345	0.337764	2.60343	2.00735	2.60343	240 min	13.6486	17.7016	0.771039	20.9936	80.3544
Shisa3	0.0616599	0.0546216	0.0850984	2.58582	23.4678	0.0616599	0.0548677	0.0438167	1.45197	19.3534	23.4678	19.3534	240 min	380.601	313.873	1.2126	0.0337259	146.759
Csf3	0.0805992	0.0412172	0.0850021	2.20958	19.8813	0.0805992	0.0596672	0.0668752	0.483832	2.63477	19.8813	2.63477	240 min	246.669	32.6898	7.54573	0.110818	139.03
Timp1	0.803188	0.883312	1.01867	1.78508	10.0212	0.803188	1.24918	1.47816	1.50852	10.2585	10.0212	10.2585	240 min	12.4768	12.7723	0.976869	-20.0222	83.6178
Rnd1	0.713017	0.751748	1.49452	6.05355	51.1076	0.713017	0.980836	1.35719	5.03057	47.7668	51.1076	47.7668	240 min	71.6781	66.9925	1.06994	7.03296	85.416
Il15	14.8565	13.1154	13.6104	22.3264	85.6024	14.8565	11.0612	7.25309	13.059	120.095	85.6024	120.095	240 min	5.76193	8.08364	0.712788	31.7729	26.415
Ak4	1.40128	1.66741	1.88616	2.39626	10.8435	1.40128	0.712422	0.613783	0.615016	2.74907	10.8435	2.74907	240 min	7.73828	1.96182	3.94444	39.9714	127.037
Ifi205	0.31755	0.263862	0.457742	3.53019	31.4704	0.31755	0.169356	0.484642	2.91817	46.1353	31.4704	46.1353	240 min	99.1037	145.285	0.682132	16.1236	18.1203
Procr	6.8887	8.18741	11.2212	16.1148	97.3243	6.8887	8.6632	9.95428	17.4307	120.913	97.3243	120.913	240 min	14.1281	17.5523	0.804914	7.00843	76.3863
Il1f9	0.0974892	0.0679391	0.107694	0.26391	1.81764	0.0974892	0.0264617	0.0329865	0.22905	2.51175	1.81764	2.51175	240 min	18.6446	25.7644	0.723657	5.65427	87.7147
Notch1	4.50297	3.73144	4.05007	6.34237	24.1173	4.50297	3.22035	4.93139	7.14209	21.388	24.1173	21.388	240 min	5.35586	4.74976	1.12761	47.6194	100.752
Zeb1	0.368142	0.295611	0.357075	0.540799	2.21129	0.368142	0.262279	0.280079	0.524046	2.02695	2.21129	2.02695	240 min	6.00663	5.50588	1.09095	13.8267	74.1264
Marco	0.892102	0.937371	0.715969	4.61793	41.0455	0.892102	0.743144	0.800718	4.90949	51.3293	41.0455	51.3293	240 min	46.0099	57.5375	0.799651	0.117282	193.308
Cxcl10	12.8202	21.9129	62.4229	165.11	1692.01	12.8202	23.4835	59.2494	171.011	3567.98	1692.01	3567.98	240 min	131.98	278.308	0.474222	534.322	5.79108
Tarm1	1.40908	1.86223	1.41901	4.49348	35.6485	1.40908	2.68462	2.1825	4.787	40.5538	35.6485	40.5538	240 min	25.2991	28.7803	0.879044	-2.87464	80.7181
Zfp811	0.0557875	0.0352613	0.0548966	0.268587	2.46835	0.0557875	0.028531	0.0328166	0.376383	2.6873	2.46835	2.6873	240 min	44.2456	48.1704	0.918523	0.795137	119.26
Fpr2	0.304331	0.284852	0.283593	1.09706	9.30026	0.304331	0.260017	0.236618	1.14031	15.0552	9.30026	15.0552	240 min	30.5597	49.47	0.617742	1.55796	71.0334
Lix1	0.128378	0.186461	0.240044	0.22242	1.20168	0.128378	0.0987858	0.0875706	0.214786	0.497528	1.20168	0.497528	240 min	9.36051	3.87549	2.41531	7.9933	78.2057
Il15ra	1.83812	1.36004	1.5037	3.2839	18.5079	1.83812	1.48011	1.27895	1.97454	21.0076	18.5079	21.0076	240 min	10.069	11.4288	0.881012	113.604	21.2368
Itgb8	0.0311702	0.0215384	0.0311929	0.199806	1.99932	0.0311702	0.014077	0.0288573	0.241707	1.7351	1.99932	1.7351	240 min	64.1419	55.6655	1.15227	4.5272	91.9252
Tnfsf15	0.115651	0.0937959	0.134375	0.959198	9.97363	0.115651	0.0565867	0.111864	1.69448	11.504	9.97363	11.504	240 min	86.2388	99.4713	0.866972	2.59544	46.9694
Ccl5	5.18722	5.57258	6.86376	60.3875	664.587	5.18722	6.12295	3.6299	76.4378	1185.97	664.587	1185.97	240 min	128.12	228.633	0.560375	3.1951	55.1034
Col1a1	0.0419661	0.0833787	0.06852	0.12044	1.02871	0.0419661	0.074792	0.0664289	0.0776745	0.111711	1.02871	0.111711	240 min	24.513	2.66194	9.20872	-5.91417	1.7044
U90926	0.161283	0.107623	0.119454	0.345087	2.60501	0.161283	0.0834912	0.174618	0.240491	1.38421	2.60501	1.38421	240 min	16.1518	8.58249	1.88195	4.08236	127.776
Saa1	0.138698	0.0925519	0.0917083	0.23604	1.45729	0.138698	0.0717997	0.0895038	0.0828306	0.646915	1.45729	0.646915	240 min	10.507	4.66421	2.25268	16.6225	40.3398
Fpr1	0.378533	0.392095	0.530597	1.54952	16.3813	0.378533	0.471041	0.450346	1.65446	23.5061	16.3813	23.5061	240 min	43.2756	62.0977	0.696895	-0.295191	91.5223
Il12a	0.0723059	0.0700675	0.0437633	0.160201	1.33096	0.0723059	0.0342629	0.0427113	0.252203	1.28487	1.33096	1.28487	240 min	18.4073	17.7699	1.03587	1.70945	80.2314
Fam26f	2.10238	1.52575	1.66516	3.955	29.2211	2.10238	1.39736	1.29266	2.85281	47.7967	29.2211	47.7967	240 min	13.8991	22.7346	0.611363	32.8887	19.381
Il19	0.0859625	0.0658851	0.0674904	0.15808	1.16531	0.0859625	0.0667574	0.0531073	0.0491478	1.22563	1.16531	1.22563	240 min	13.556	14.2577	0.950781	6.05764	60.5148
Hdc	0.186628	0.1945	0.189341	0.364737	2.9522	0.186628	0.138683	0.10611	0.338423	3.19771	2.9522	3.19771	240 min	15.8186	17.1341	0.923226	17.5898	36.0374
Gbp5	1.56956	1.5325	1.70575	17.6808	259.535	1.56956	1.12913	1.29004	27.424	330.199	259.535	330.199	240 min	165.355	210.377	0.785997	24.4912	32.3696
Rasgrp1	0.0360426	0.0239647	0.0176073	0.225491	3.08186	0.0360426	0.0267553	0.0106423	0.294381	2.71377	3.08186	2.71377	240 min	85.5061	75.2935	1.13564	1.402	59.0762
Steap4	0.0542223	0.0902621	0.114814	0.185581	2.28523	0.0542223	0.102736	0.0340284	0.127894	1.62389	2.28523	1.62389	240 min	42.1456	29.9487	1.40726	0.278979	56.2701
Cd38	0.0991891	0.109543	0.091806	0.195036	1.73992	0.0991891	0.0853609	0.118114	0.163757	1.97852	1.73992	1.97852	240 min	17.5415	19.947	0.879405	-2.02593	118.789
Vcan	0.647966	0.594367	0.636095	0.900091	5.20811	0.647966	0.417396	0.395336	0.88595	10.3523	5.20811	10.3523	240 min	8.03764	15.9766	0.503088	2.58002	68.3616
Saa3	14.5697	2.46744	3.4737	134.779	2262.23	14.5697	3.3017	3.55034	47.3527	1775.36	2262.23	1775.36	240 min	155.269	121.853	1.27424	0.156934	104.869
Egln3	4.93248	4.72969	4.49869	6.13344	27.6509	4.93248	2.07106	1.96348	1.38781	2.11244	27.6509	4.93248	240 min	5.60589	0.428272	13.0895	109.677	179.415
Gbp2	8.09543	7.33822	9.15104	15.4197	160.217	8.09543	4.7663	5.8721	16.3934	237.795	160.217	237.795	240 min	19.791	29.374	0.673761	45.6154	25.5496
Slc28a2	3.0521	2.74509	3.2772	3.79128	20.3388	3.0521	2.2534	2.47851	2.54992	16.639	20.3388	16.639	240 min	6.66386	5.45167	1.22235	3.68111	31.9064
Cxcl11	0.143252	0.22431	0.241164	0.446276	8.0871	0.143252	0.168664	0.30621	0.237608	9.19682	8.0871	9.19682	240 min	56.4537	64.2003	0.879337	1113.73	6.721
Gbp3	5.15614	5.53471	5.32999	8.03502	89.4825	5.15614	4.77801	3.66156	8.67223	125.088	89.4825	125.088	240 min	17.3545	24.2601	0.715354	44.283	16.4885
Tnfrsf9	0.0569081	0.0476924	0.0428223	0.183028	3.95007	0.0569081	0.0384522	0.0770621	0.0653358	1.72761	3.95007	1.72761	240 min	69.4114	30.3579	2.28643	12.5495	98.6022
Il6	0.162459	0.217054	0.401175	2.20039	87.1263	0.162459	0.108292	0.199922	1.63679	91.5461	87.1263	91.5461	240 min	536.296	563.501	0.95172	0.813114	41.3906
Cxcl9	0.0752932	0.0915699	0.0612395	0.0972764	1.02184	0.0752932	0.0450076	0.0741847	0.160121	6.10558	1.02184	6.10558	240 min	13.5715	81.0907	0.167361	186.941	1.08624
Lcn2	4.31612	2.37211	2.99365	6.22909	96.4317	4.31612	1.95267	2.19451	3.27188	71.0372	96.4317	71.0372	240 min	22.3422	16.4586	1.35748	-1.40394	70.8787
Slfn4	0.627732	0.490646	0.758683	0.716547	5.7863	0.627732	0.277888	0.275751	0.23021	7.18411	5.7863	7.18411	240 min	9.21777	11.4445	0.80543	94.2712	-5.00138
Nos2	0.888219	2.3765	2.26744	8.95241	511.47	0.888219	4.36581	1.17165	3.45708	236.146	511.47	236.146	240 min	575.838	265.865	2.1659	0.631175	58.4599
Cfb	0.59093	0.360036	0.412251	0.939502	31.1725	0.59093	0.348546	0.286339	0.789502	34.7696	31.1725	34.7696	240 min	52.7515	58.8387	0.896544	2.85393	26.5918
1190003J15Rik	0.343204	0.365872	0.504982	0.361622	2.00723	0.343204	0.481934	0.321948	0.325818	0.84908	2.00723	0.84908	240 min	5.8485	2.47398	2.36401	56.2888	44.7527
Serpina3g	0.082994	0.0780751	0.0410492	0.100982	1.71702	0.082994	0.102912	0.0638587	0.0752667	5.13828	1.71702	5.13828	240 min	20.6885	61.9115	0.334162	60.2866	13.8502
Cp	0.0888393	0.0750307	0.0463764	0.16313	7.72113	0.0888393	0.0550462	0.0741184	0.151086	10.7641	7.72113	10.7641	240 min	86.9112	121.164	0.717302	-1.24592	61.3698
Isg15	18.5535	19.2977	20.4443	19.8692	206.581	18.5535	22.0715	15.9052	17.9312	311.005	206.581	311.005	240 min	11.1343	16.7626	0.664237	111.115	2.95414
Hp	0.599044	0.328742	0.553039	0.650478	8.60976	0.599044	0.399538	0.351867	0.537567	12.2797	8.60976	12.2797	240 min	14.3725	20.4988	0.701138	-0.289453	100.917
Ntng2	0.519901	0.34044	0.327986	0.537354	3.73818	0.519901	0.224137	0.241467	0.539169	3.05418	3.73818	3.05418	240 min	7.19018	5.87455	1.22395	5.18167	147.297
Slamf1	0.0573731	0.0447348	0.0696568	0.0830296	5.99446	0.0573731	0.0783916	0.0469361	0.135639	2.90262	5.99446	2.90262	240 min	104.482	50.5919	2.06519	1.53569	58.1664
Rsad2	20.2323	23.6591	21.3333	23.1797	772.592	20.2323	15.5818	13.6379	18.3113	1088.92	772.592	1088.92	240 min	38.186	53.8208	0.709503	315.841	1.93574
Socs1	2.56212	1.44631	1.34627	2.48476	39.4725	2.56212	1.04161	0.902761	1.29378	65.669	39.4725	65.669	240 min	15.4062	25.6307	0.601084	41.2282	37.0753
Lipg	0.279293	0.218282	0.237514	0.250485	7.75268	0.279293	0.137384	0.159565	0.527805	36.0812	7.75268	36.0812	240 min	27.7582	129.187	0.214868	36.2125	4.38637
Batf2	1.25913	1.37275	1.16254	1.16762	24.0008	1.25913	1.39088	0.86784	1.2516	37.835	24.0008	37.835	240 min	19.0614	30.0486	0.634354	47.4657	5.32552
Isg20	3.01605	3.47712	3.54255	2.90289	20.7942	3.01605	3.4973	2.25493	1.78082	38.4898	20.7942	38.4898	240 min	6.89451	12.7617	0.540251	123.926	-5.52158
Slco3a1	2.07076	1.67312	1.63347	1.84901	33.3742	2.07076	1.41915	1.7514	2.69242	40.0791	33.3742	40.0791	240 min	16.1169	19.3547	0.83271	4.83252	89.9988
Parp14	38.7598	34.1271	30.5839	37.4866	203.265	38.7598	25.7597	19.668	40.0349	272.347	203.265	272.347	240 min	5.24421	7.02652	0.746346	58.7936	20.1603
Gbp7	2.94452	2.97885	2.78565	2.66221	26.6104	2.94452	1.71787	1.5733	2.42098	35.0198	26.6104	35.0198	240 min	9.03726	11.8932	0.759868	40.033	26.9243
Mx1	5.90318	5.16675	5.18495	4.20027	144.255	5.90318	4.75844	3.83594	4.53832	278.907	144.255	278.907	240 min	24.4368	47.2469	0.517215	182.782	-0.728663
Ifit1	10.8188	10.7858	9.59058	7.57167	226.724	10.8188	9.62802	6.35603	8.15838	479.746	226.724	479.746	240 min	20.9565	44.3438	0.472592	195.554	0.958569
Mx2	2.80227	2.7264	2.1533	1.67096	61.7057	2.80227	2.13593	1.15463	1.61195	83.9307	61.7057	83.9307	240 min	22.0199	29.951	0.735198	162.423	1.64362
Oasl1	6.77113	7.76183	8.86472	5.64359	62.516	6.77113	6.97536	5.36073	5.37127	147.488	62.516	147.488	240 min	9.23273	21.7819	0.423871	141.862	-8.39768
Daxx	18.5407	19.6813	16.9497	16.7232	102.219	18.5407	18.0044	15.6874	19.6095	170.422	102.219	170.422	240 min	5.51322	9.19177	0.5998	114.4	5.35254
Ifit2	16.4001	15.6441	13.4707	8.53099	253.893	16.4001	9.26762	6.8242	7.03437	362.844	253.893	362.844	240 min	15.4812	22.1245	0.699731	220.673	-0.173417
Iigp1	0.351657	0.298211	0.262207	0.198466	4.91758	0.351657	0.190725	0.121554	0.139017	13.241	4.91758	13.241	240 min	13.984	37.6533	0.371389	346.237	-1.6144
Cmpk2	17.5498	14.1737	12.8026	8.69603	281.28	17.5498	9.31525	8.41966	7.47211	571.327	281.28	571.327	240 min	16.0275	32.5547	0.492327	281.655	0.0402373
Hamp	0.224534	0.142586	0.141287	0.180677	1.47948	0.224534	0.110615	0.13789	0.12761	0.338935	1.47948	0.338935	240 min	6.58914	1.5095	4.3651	67.0449	32.1301
Gbp4	0.104931	0.149207	0.0788151	0.0646506	1.0626	0.104931	0.06878	0.0403337	0.0421147	3.24713	1.0626	3.24713	240 min	10.1267	30.9453	0.327244	208.167	0.00815433
Slamf8	0.629316	0.275805	0.393727	0.487132	3.69405	0.629316	0.35966	0.313375	0.677067	5.75301	3.69405	5.75301	240 min	5.86995	9.14169	0.642108	57.0502	74.1821
Sema4c	3.49009	3.65786	3.72469	2.68988	18.1287	3.49009	3.7245	3.31134	1.90442	11.9357	18.1287	11.9357	240 min	5.19434	3.41987	1.51887	156.55	56.9594
Gm12250	4.52095	3.87921	3.55098	2.48266	38.3826	4.52095	2.67622	1.8675	2.40351	73.9851	38.3826	73.9851	240 min	8.48995	16.3649	0.518789	99.7748	-0.0115844
Tnfsf10	0.581836	0.473656	0.415841	0.2259	6.34569	0.581836	0.230102	0.202686	0.193221	16.3968	6.34569	16.3968	240 min	10.9063	28.1812	0.387007	372.697	-2.68038
Ifit3	5.34951	6.13957	4.66489	3.40671	34.7078	5.34951	5.88787	3.64342	2.50637	81.9424	34.7078	81.9424	240 min	6.48803	15.3177	0.423563	654.232	-12.3883
Usp18	21.3954	20.2865	21.6462	12.5005	151.262	21.3954	20.5667	14.8126	11.3059	260.918	151.262	260.918	240 min	7.06986	12.1951	0.579731	158.611	-5.32801
Gm14446	1.35371	1.52394	1.38988	0.926975	6.85931	1.35371	1.10915	0.838579	0.79739	43.6086	6.85931	43.6086	240 min	5.06703	32.2141	0.157293	726.118	-6.32895
Igtp	11.2086	10.9405	10.0706	6.47526	66.2009	11.2086	10.5662	7.93323	6.20386	119.204	66.2009	119.204	240 min	5.90624	10.635	0.555359	141.984	-3.81443
AW011738	0.230674	0.112497	0.111526	0.139073	1.25794	0.230674	0.0841332	0.111715	0.135184	1.50082	1.25794	1.50082	240 min	5.45335	6.50626	0.83817	104.881	6.9401
Pyhin1	2.73303	2.60246	2.47153	1.72255	13.7252	2.73303	1.43039	1.23701	1.46967	26.3607	13.7252	26.3607	240 min	5.02196	9.64523	0.520668	127.989	-10.9514
Pydc3	0.266031	0.266322	0.179307	0.156707	1.44977	0.266031	0.128907	0.107314	0.0651586	3.74161	1.44977	3.74161	240 min	5.44962	14.0646	0.387471	-21.7657	-7.93738
Sntb1	0.485441	0.338448	0.349125	0.224745	2.87182	0.485441	0.193031	0.279825	0.145843	2.42406	2.87182	2.42406	240 min	5.91591	4.99353	1.18471	36.537	71.3523
Slfn1	0.791902	0.668827	0.427862	0.33997	4.54503	0.791902	0.373095	0.0971961	0.179221	5.8065	4.54503	5.8065	240 min	5.73939	7.33235	0.782749	166.837	-5.62399
Irgm2	10.1608	7.48814	6.51351	4.52934	52.4802	10.1608	5.52897	4.81023	5.25507	84.5329	52.4802	84.5329	240 min	5.16497	8.31952	0.620825	129.656	0.103968
