# Supplementary material for: Opposing roles of Toll-like receptor and cytosolic DNA-STING signaling pathways for Staphylococcus aureus cutaneous host defense
Source: PLoS Pathog. 2017 Jul 13;13(7):e1006496. doi: 10.1371/journal.ppat.1006496 (PMC5526579; doi:10.1371/journal.ppat.1006496)
Supplement: S2 Table — Shown is the average RPKM of 364 genes that are induced by heat killed S. aureus (average of 2 experiments) at least 5-fold that reach a minimum 1 RPKM at least in one time point (p<0.05 by DESeq), their values in response to live S. aureus (average of at least 4 experiments per time point), and the % inhibition in Myd88-/-Trif-/- (DKO) macrophages or StingGt/Gt (KO) macrophages (n = 2 experiments for each). (XLSX) [file ppat.1006496.s005.xlsx]

## Sheet: Sheet1 (2)
Name	WT_0min	HK_WT_30min	HK_WT_60min	HK_WT_120min	HK_WT_240min	WT_0min	Live_WT_30min	Live_WT_60min	Live_WT_120min	Live_WT_240min	Max RPKM HK	Max RPKM Live	Time point of	Max Fold	Max Fold	Ratio of HK/Live	Max DKO	Max STING KO
													Max Induction	Change HK	Change HK	Induction	% Induction	% Induction
																	calculation	calculation
Spry1	0.198205	0.496407	1.43347	1.14313	0.263237	0.198205	0.523671	1.08952	2.50665	1.05373	1.43347	2.50665	60m	7.2323	12.6468	0.57187	87.0969	162.664
Plk3	7.49601	28.8444	39.296	8.25869	6.14628	7.49601	14.9267	24.1784	8.53931	7.79861	39.296	24.1784	60m	5.24226	3.2255	1.62525	72.0497	117.897
Ccrn4l	5.17598	9.71113	20.6002	46.7801	30.9403	5.17598	7.73566	24.3605	62.433	47.4202	46.7801	62.433	120m	9.03793	12.062	0.749286	20.6137	118.721
Cd83	23.4897	33.0924	74.9918	290.472	110.736	23.4897	33.7901	128.571	350.523	128.441	290.472	350.523	120m	12.366	14.9225	0.828682	4.95993	96.7306
Cdc42ep2	1.01424	1.84515	6.46687	40.9485	36.5802	1.01424	1.21875	8.78019	73.5163	58.1925	40.9485	73.5163	120m	40.3735	72.484	0.556998	2.94805	92.0227
Cdk5r1	0.462353	0.308555	0.535757	2.55873	0.483866	0.462353	0.340587	1.20674	5.50968	1.0233	2.55873	5.50968	120m	5.53414	11.9166	0.464405	12.2994	100.526
Clcf1	0.169666	0.166975	1.23538	9.5082	5.26407	0.169666	0.134399	2.31299	6.8274	3.02775	9.5082	6.8274	120m	56.0407	40.2403	1.39265	4.8388	86.153
Csf1	2.65537	6.94036	20.7743	88.6804	64.9718	2.65537	4.64732	17.3059	132.54	65.2904	88.6804	132.54	120m	33.3967	49.914	0.669085	9.20059	97.5459
Csf2	0.102319	0.0843802	0.821043	8.16456	1.35842	0.102319	0.152927	6.67011	32.0883	10.6901	8.16456	32.0883	120m	79.7948	313.609	0.25444	-0.075972	95.4972
Egr2	2.40876	9.98848	25.0996	42.864	6.56578	2.40876	8.34688	37.6845	61.2564	13.9101	42.864	61.2564	120m	17.7951	25.4307	0.699747	23.2927	98.8104
Flrt3	0.401653	0.668322	2.64567	7.10436	5.39149	0.401653	0.552123	3.3291	11.5734	8.11094	7.10436	11.5734	120m	17.6878	28.8144	0.613853	10.9187	70.7837
Frmd6	0.710023	0.638286	1.05894	4.06108	0.875288	0.710023	0.936056	1.46405	6.87689	2.17313	4.06108	6.87689	120m	5.71965	9.68544	0.590541	19.7941	111.977
Gem	0.944048	1.92059	4.9822	16.0624	6.15232	0.944048	1.81694	11.0495	28.8978	18.8727	16.0624	28.8978	120m	17.0144	30.6105	0.555836	3.79575	99.712
Gpr132	3.64376	3.86855	6.8177	21.5307	15.6597	3.64376	4.36174	9.89547	28.6168	19.7411	21.5307	28.6168	120m	5.90891	7.85365	0.752378	0.419011	70.9236
Gpr68	0.400449	0.131865	0.48541	3.29424	2.46568	0.400449	0.208364	0.429545	4.76676	4.14521	3.29424	4.76676	120m	8.22638	11.9035	0.691087	6.15946	80.0475
Gprc5a	0.768793	1.32407	2.72217	5.65937	0.46531	0.768793	1.28778	3.52725	7.41342	1.44206	5.65937	7.41342	120m	7.36137	9.64293	0.763395	24.6766	77.8321
Hivep2	1.47997	1.28123	2.00643	8.0471	6.82971	1.47997	1.52587	1.92105	8.50781	8.18445	8.0471	8.50781	120m	5.43735	5.74866	0.945847	31.3099	87.1486
Icosl	10.6039	8.99627	16.2584	91.1192	54.1681	10.6039	8.90973	20.6895	89.7169	51.7618	91.1192	89.7169	120m	8.593	8.46076	1.01563	3.08635	96.7849
Il23a	0.0806665	0.0502522	0.121262	4.11772	1.87017	0.0806665	0.0736954	0.674813	2.46919	3.28209	4.11772	3.28209	120m	51.0462	40.6871	1.2546	0.221908	34.9159
Jag1	2.63009	2.44019	5.84616	34.9054	11.2829	2.63009	2.62616	8.29703	35.6772	13.1248	34.9054	35.6772	120m	13.2716	13.565	0.978366	16.7031	125.154
Jdp2	17.5867	22.0708	22.797	104.931	53.7417	17.5867	17.8678	23.2331	168.132	102.136	104.931	168.132	120m	5.9665	9.56017	0.6241	10.5746	100.212
Kdm6b	2.16646	5.08995	8.66943	15.7364	5.5333	2.16646	3.95641	16.0853	24.2387	14.6507	15.7364	24.2387	120m	7.26368	11.1882	0.649229	8.12531	122.423
Lif	0.0774985	0.468725	2.19942	6.78895	0.68193	0.0774985	0.458883	6.2227	17.9699	4.94758	6.78895	17.9699	120m	87.6011	231.874	0.377796	3.82788	68.9988
Maff	2.94585	6.11572	19.1574	31.3962	13.7831	2.94585	6.37597	33.1301	53.0967	34.1745	31.3962	53.0967	120m	10.6578	18.0242	0.591303	13.882	108.385
Nfkbia	64.2884	140.816	590.071	676.797	668.135	64.2884	185.61	929.679	930.398	828.868	676.797	930.398	120m	10.5275	14.4723	0.727428	9.6778	101.569
Nfkbid	8.72886	22.3618	43.8781	45.791	19.8335	8.72886	12.1472	53.5839	66.3499	37.718	45.791	66.3499	120m	5.24594	7.60122	0.690144	18.7516	111.545
Nfkbiz	3.53328	10.2424	90.9293	313.046	305.141	3.53328	18.6995	171.885	321.348	264.001	313.046	321.348	120m	88.5991	90.9487	0.974165	1.09517	99.0242
Nlrp3	29.648	39.2004	57.5598	221.251	168.2	29.648	43.2947	102.844	239.69	194.167	221.251	239.69	120m	7.4626	8.08452	0.923072	7.115	97.1573
Olr1	0.0797517	0.0838673	1.38277	11.6912	8.49684	0.0797517	0.0779363	2.82366	15.052	9.20619	11.6912	15.052	120m	146.595	188.736	0.77672	4.49264	114.953
Pde4b	4.2388	4.27043	14.0604	52.96	49.3849	4.2388	6.2262	30.5238	53.2182	55.252	52.96	55.252	120m	12.4941	13.0348	0.958518	2.07292	102.581
Pdgfb	14.8207	17.9525	38.9811	142.518	95.6892	14.8207	17.6653	41.0353	181.616	132.294	142.518	181.616	120m	9.61616	12.2542	0.784722	32.9779	95.8802
Pgf	0.144032	0.177826	0.2043	1.11581	0.483987	0.144032	0.149244	0.433598	2.32524	1.63246	1.11581	2.32524	120m	7.74692	16.1439	0.479868	3.63007	75.0278
Phldb1	2.73266	2.55546	8.18326	51.9224	19.2474	2.73266	2.32965	5.42085	52.5662	20.2452	51.9224	52.5662	120m	19.0007	19.2363	0.987752	8.8716	90.9356
Prdm1	1.26916	1.19583	4.05312	16.9966	11.4628	1.26916	1.14546	4.2082	21.0087	13.6211	16.9966	21.0087	120m	13.3921	16.5533	0.809027	-7.41246	108.884
Rasgef1b	51.9804	61.1815	142.646	265.844	191.13	51.9804	90.5615	226.907	263.89	150.859	265.844	263.89	120m	5.11431	5.07672	1.0074	25.9453	123.74
Rcan1	13.2923	28.0619	61.3712	76.2823	48.6371	13.2923	17.8525	47.3019	193.123	120.741	76.2823	193.123	120m	5.73885	14.529	0.394994	66.3738	103.914
Relb	12.2129	15.9215	22.1897	63.7394	62.8592	12.2129	10.6633	20.6605	69.9437	59.7271	63.7394	69.9437	120m	5.21902	5.72703	0.911296	12.8449	93.4601
Rgs16	0.120686	0.177228	0.860885	4.58618	3.86624	0.120686	0.11898	0.408654	3.98129	1.83728	4.58618	3.98129	120m	38.0008	32.9888	1.15193	12.3577	102.416
Rnf19b	29.9387	43.4211	70.3924	179.138	140.908	29.9387	39.422	84.3437	219.583	202.088	179.138	219.583	120m	5.98351	7.33443	0.815811	19.8042	98.0128
Sele	0.0351867	0.027928	0.110078	2.95878	1.47367	0.0351867	0.0578562	1.54305	4.34264	1.20403	2.95878	4.34264	120m	84.0879	123.417	0.681331	0.889987	76.5371
Tmem200b	0.122469	0.0816607	0.658734	5.72922	2.53809	0.122469	0.0803896	1.16596	6.29059	2.21046	5.72922	6.29059	120m	46.7809	51.3647	0.91076	4.61862	95.6476
Tnfsf9	13.5467	20.3547	172.209	513.016	124.66	13.5467	21.3014	341.637	550.561	319.361	513.016	550.561	120m	37.8702	40.6417	0.931806	1.83343	95.865
Trim13	1.75085	1.83114	3.64756	8.93974	5.57217	1.75085	1.63016	4.3371	11.4904	8.66615	8.93974	11.4904	120m	5.10596	6.56278	0.778017	12.5745	101.713
Zc3h12c	3.2714	2.40483	7.01646	39.632	24.1841	3.2714	3.55993	8.9742	43.9906	26.0389	39.632	43.9906	120m	12.1147	13.447	0.90092	12.6995	134.555
Zswim4	6.77334	9.38708	16.3582	36.9216	10.1728	6.77334	7.78912	16.0048	42.5747	15.434	36.9216	42.5747	120m	5.45102	6.28564	0.867219	9.55185	90.8905
8430408G22Rik	0.091932	0.119341	0.430914	1.02252	0.247209	0.091932	0.136903	1.40935	1.42167	0.542293	1.02252	1.42167	120m	11.1225	15.4644	0.719234	-0.709127	135.145
Psme2	2.21662	2.6919	2.43131	6.01421	12.0361	1.94748	1.58741	2.68076	6.76545	9.78044	12.0361	9.78044	240m	5.42992	5.02211	1.0812	6.22178	88.0545
Rab11fip1	2.28923	1.73323	2.71083	19.7449	31.6985	2.47897	2.34721	3.88044	29.1123	50.2433	31.6985	50.2433	240m	13.8468	20.2679	0.68319	2.35727	89.9463
Mefv	0.463063	0.476163	0.906075	4.33077	10.5676	0.463435	0.44313	1.31913	4.41671	7.61194	10.5676	7.61194	240m	22.821	16.4251	1.3894	-3.66434	73.1201
Serpinb2	0.0766521	0.0412406	0.10224	0.235717	2.44591	0.0759206	0.0803266	0.0976968	0.580336	3.75127	2.44591	3.75127	240m	31.9092	49.4104	0.6458	-0.377505	113.846
Cd40	5.35326	4.1643	6.77514	90.3382	533.097	5.3528	4.53225	12.8011	125.033	420.192	533.097	420.192	240m	99.5836	78.4995	1.26859	0.600677	88.032
Adhfe1	0.259939	0.346044	0.447385	0.580169	1.52763	0.257352	0.288503	0.25416	0.80261	1.8677	1.52763	1.8677	240m	5.87689	7.25739	0.80978	3.55468	94.5465
1200009I06Rik	0.869577	1.65154	1.95635	4.57369	7.68536	0.869577	0.980427	1.97706	6.52385	7.06861	7.68536	7.06861	240m	8.83805	8.12879	1.08725	-4.62454	92.1583
1810029B16Rik	2.32592	2.28338	3.2635	5.4598	27.854	2.32592	2.56059	2.88061	4.76816	23.4558	27.854	23.4558	240m	11.9755	10.0845	1.18751	8.4592	109.523
A430084P05Rik	0.229586	0.338589	0.235746	0.244129	1.4355	0.229586	0.459154	0.349172	0.439854	1.68266	1.4355	1.68266	240m	6.25258	7.32912	0.853114	21.766	71.7062
AA467197	4.06554	7.88845	6.74577	17.1396	118.118	4.06554	4.49689	7.86861	23.8324	121.325	118.118	121.325	240m	29.0535	29.8424	0.973565	8.08243	76.7798
Abtb2	0.327584	0.205532	0.356266	2.22411	2.84011	0.327584	0.282488	0.325985	3.57076	4.03052	2.84011	4.03052	240m	8.66986	12.3038	0.704651	20.7164	62.3421
Acp5	3.14224	3.81101	4.6695	15.5461	48.2469	3.14224	3.12513	4.58711	37.5721	91.5074	48.2469	91.5074	240m	15.3543	29.1217	0.527245	-3.08711	91.8135
Adamts4	0.0420028	0.0288693	0.0925299	2.85652	28.721	0.0420028	0.0390969	0.0317552	2.84233	16.55	28.721	16.55	240m	683.787	394.021	1.73541	0.122861	109.468
Adm	0.130617	0.0852379	0.143374	1.35907	2.03641	0.130617	0.159732	0.4883	2.18722	10.3907	2.03641	10.3907	240m	15.5908	79.5513	0.195984	11.3267	69.0341
Adora2a	0.0974896	0.1422	0.136976	4.23927	21.6098	0.0974896	0.0953679	0.199699	7.35946	23.9209	21.6098	23.9209	240m	221.662	245.368	0.903386	0.221012	94.4631
Adora2b	3.2186	7.83731	12.236	31.6192	50.456	3.2186	4.14151	9.72469	44.3926	59.4312	50.456	59.4312	240m	15.6764	18.4649	0.848981	4.79209	84.6884
Arg2	0.304631	0.181378	0.457536	1.28193	2.82375	0.304631	0.338023	0.421582	1.72115	4.02238	2.82375	4.02238	240m	9.26943	13.2041	0.70201	-13.7987	36.5846
Arhgef3	5.82522	4.99868	7.10866	34.8116	56.0279	5.82522	5.94728	8.33321	29.1978	39.0527	56.0279	39.0527	240m	9.61815	6.70408	1.43467	1.58683	89.7329
Arl5c	5.94194	4.95245	9.21222	55.2727	82.7807	5.94194	4.31111	14.9308	70.4971	90.7095	82.7807	90.7095	240m	13.9316	15.266	0.912591	-7.96542	104.328
Atp2b4	2.29189	0.59691	1.78314	13.05	17.6289	2.29189	1.45908	1.94526	10.5015	16.224	17.6289	16.224	240m	7.69187	7.07889	1.08659	35.825	128.203
AW011738	0.230674	0.0841332	0.111715	0.135184	1.50082	0.230674	0.112497	0.111526	0.139073	1.25794	1.50082	1.25794	240m	6.50626	5.45335	1.19308	14.8408	100.394
Batf	6.57487	7.49666	6.25894	13.4196	64.1422	6.57487	6.43177	7.271	22.3693	75.9182	64.1422	75.9182	240m	9.75566	11.5467	0.844885	2.04997	87.2541
Batf2	1.25913	1.39088	0.86784	1.2516	37.835	1.25913	1.37275	1.16254	1.16762	24.0008	37.835	24.0008	240m	30.0486	19.0614	1.57641	3.0863	59.0353
BC006779	14.896	11.5403	12.0572	29.3794	91.6337	14.896	15.0809	21.3571	46.2495	96.8617	91.6337	96.8617	240m	6.15158	6.50255	0.946026	7.6497	77.1162
Bcl2a1b	0.447273	0.618077	1.01137	2.96058	7.22233	0.447273	0.808849	0.998751	2.88324	5.98326	7.22233	5.98326	240m	16.1475	13.3772	1.20709	6.63235	80.5672
Bcl2a1c	0.258787	0.209467	0.161792	0.692603	1.9412	0.258787	0.279373	0.384601	0.982374	2.47771	1.9412	2.47771	240m	7.50115	9.57433	0.783464	11.7228	92.5538
Bcl2a1d	0.127003	0.116838	0.182763	0.465781	1.48816	0.127003	0.0976245	0.199441	0.821268	1.5787	1.48816	1.5787	240m	11.7175	12.4303	0.942651	3.35749	109.468
Bcl3	7.56706	8.6766	14.7257	47.3916	67.6255	7.56706	5.9295	14.9401	56.38	75.126	67.6255	75.126	240m	8.93683	9.92804	0.900161	5.54813	94.3959
Birc3	6.96343	5.74613	10.2565	30.4133	54.4431	6.96343	6.28053	12.9466	36.1762	57.7237	54.4431	57.7237	240m	7.81843	8.28955	0.943167	3.72485	89.1416
C3	4.15117	2.63363	2.95927	52.1089	234.328	4.15117	2.97835	3.46292	48.4526	150.945	234.328	150.945	240m	56.4487	36.362	1.55241	-0.425811	84.3201
Cacnb3	0.251129	0.449976	0.180421	1.01627	2.19632	0.251129	0.232705	0.332911	1.22308	1.79737	2.19632	1.79737	240m	8.74579	7.15715	1.22196	1.39581	74.5454
Cav1	1.94349	5.2905	5.21025	24.1911	37.9092	1.94349	2.94551	4.14107	32.1919	42.1465	37.9092	42.1465	240m	19.5058	21.6861	0.899463	2.74695	117.145
Ccl12	8.5013	15.3121	14.1927	21.3102	188.305	8.5013	13.9928	22.6508	25.0194	51.6725	188.305	51.6725	240m	22.1501	6.07819	3.64419	6.82714	96.4316
Ccl17	0.184282	0.132865	0.105698	0.806529	5.35066	0.184282	0.129733	0.231097	5.98071	18.8781	5.35066	18.8781	240m	29.0352	102.442	0.283432	-0.23627	93.8759
Ccl2	409.542	1212.04	1573.5	1687.42	2242.92	409.542	912.395	1728.33	3432.98	2988.96	2242.92	3432.98	240m	5.47664	8.38247	0.653344	39.4259	122.444
Ccl22	0.40211	1.38387	0.73033	3.97834	14.4286	0.40211	0.632695	1.08688	9.65796	27.7955	14.4286	27.7955	240m	35.8823	69.1241	0.5191	0.280233	113.571
Ccl3	95.6733	202.169	350.813	1375.12	5077.75	95.6733	177.134	502.146	2222.37	6480.35	5077.75	6480.35	240m	53.0738	67.7341	0.783561	2.65771	96.4541
Ccl4	92.1475	274.293	355.706	1391.83	5295.44	92.1475	230.188	665.901	2155.61	5484.75	5295.44	5484.75	240m	57.467	59.5214	0.965484	3.33479	95.0741
Ccl5	5.18722	6.12295	3.6299	76.4378	1185.97	5.18722	5.57258	6.86376	60.3875	664.587	1185.97	664.587	240m	228.633	128.12	1.78452	0.341236	116.362
Ccl7	230.047	768.192	971.866	786.001	1284.59	230.047	573.877	1131.3	1853.46	1574.93	1284.59	1853.46	240m	5.58402	8.05687	0.693075	52.2862	115.898
Ccrl2	5.53436	10.8306	31.8501	84.134	210.144	5.53436	10.0486	57.6472	124.523	276.455	210.144	276.455	240m	37.9708	49.9525	0.760139	2.62253	68.8562
Cd14	151.317	259.172	296.713	619.024	828.196	151.317	261.498	420.881	826.768	1087.69	828.196	1087.69	240m	5.47327	7.18816	0.761427	4.10855	76.8116
Cd200	0.711416	0.733404	0.916927	5.97252	21.6037	0.711416	0.869171	1.00019	6.30013	24.3471	21.6037	24.3471	240m	30.3671	34.2235	0.887318	9.53402	118.727
Cd247	0.106262	0.0964726	0.202652	0.715703	1.84872	0.106262	0.0919877	0.167263	0.806126	2.37174	1.84872	2.37174	240m	17.3978	22.3198	0.779478	7.86693	127.89
Cd274	9.84981	6.00767	8.72345	34.0776	258.911	9.84981	7.88858	14.1349	50.3692	342.101	258.911	342.101	240m	26.2858	34.7317	0.756825	1.92771	93.5806
Cd38	0.0991891	0.0853609	0.118114	0.163757	1.97852	0.0991891	0.109543	0.091806	0.195036	1.73992	1.97852	1.73992	240m	19.947	17.5415	1.13713	0.0586863	88.0201
Cd69	1.27005	4.35395	11.5609	38.8672	300.889	1.27005	3.7019	11.4213	33.3227	132.729	300.889	132.729	240m	236.912	104.507	2.26694	1.10612	71.3085
Cdkn2b	0.383764	0.325441	0.270412	1.36293	3.6669	0.383764	0.5729	0.468462	1.05709	2.76046	3.6669	2.76046	240m	9.55509	7.19311	1.32837	9.52335	215.001
Cfb	0.59093	0.348546	0.286339	0.789502	34.7696	0.59093	0.360036	0.412251	0.939502	31.1725	34.7696	31.1725	240m	58.8387	52.7515	1.11539	-0.0281841	60.655
Cflar	14.6827	13.5177	28.0981	99.4252	114.235	14.6827	15.2905	44.3209	118.618	136.595	114.235	136.595	240m	7.78024	9.30311	0.836305	13.0024	107.478
Ch25h	3.0793	7.6941	11.179	30.9933	82.6216	3.0793	4.28995	7.04121	29.8552	49.1751	82.6216	49.1751	240m	26.8313	15.9696	1.68015	20.4636	60.1408
Cish	0.413453	0.506266	1.53666	14.2598	15.4649	0.413453	0.804973	2.10833	30.8152	35.0076	15.4649	35.0076	240m	37.4041	84.6712	0.441757	0.0755577	86.8091
Clec4e	31.1782	31.3469	103.147	508.531	1024.43	31.1782	32.7358	124.469	525.41	1126.45	1024.43	1126.45	240m	32.8571	36.1294	0.90943	6.15137	118.081
Cmpk2	17.5498	9.31525	8.41966	7.47211	571.327	17.5498	14.1737	12.8026	8.69603	281.28	571.327	281.28	240m	32.5547	16.0275	2.03117	6.49544	72.1886
Col27a1	0.0732733	0.0285449	0.0566966	0.394956	6.3416	0.0732733	0.0533385	0.0601782	0.778508	4.69422	6.3416	4.69422	240m	86.5473	64.0645	1.35094	1.55398	104.388
Cp	0.0888393	0.0550462	0.0741184	0.151086	10.7641	0.0888393	0.0750307	0.0463764	0.16313	7.72113	10.7641	7.72113	240m	121.164	86.9112	1.39411	-0.643087	81.6968
Csf3	0.0805992	0.0596672	0.0668752	0.483832	2.63477	0.0805992	0.0412172	0.0850021	2.20958	19.8813	2.63477	19.8813	240m	32.6898	246.669	0.132525	-0.764414	103.313
Cxcl1	0.579781	5.09459	69.3941	264.811	331.3	0.579781	12.5547	179.046	618.134	937.88	331.3	937.88	240m	571.422	1617.64	0.353243	0.286561	195.023
Cxcl10	12.8202	23.4835	59.2494	171.011	3567.98	12.8202	21.9129	62.4229	165.11	1692.01	3567.98	1692.01	240m	278.308	131.98	2.10872	3.03353	84.4324
Cxcl11	0.143252	0.168664	0.30621	0.237608	9.19682	0.143252	0.22431	0.241164	0.446276	8.0871	9.19682	8.0871	240m	64.2003	56.4537	1.13722	4.44496	66.6007
Cxcl16	21.6505	19.9431	26.1707	76.3901	151.239	21.6505	17.6237	31.0887	91.4981	137.977	151.239	137.977	240m	6.98548	6.37295	1.09611	-13.0658	95.252
Cxcl2	7.90191	89.7918	547.431	780.71	1486.26	7.90191	170.687	1143.47	2279.04	4596.27	1486.26	4596.27	240m	188.089	581.666	0.323362	1.32009	166.39
Cxcl3	0.760915	1.43973	4.57889	53.7354	285.965	0.760915	1.20598	5.89262	119.767	554.252	285.965	554.252	240m	375.817	728.402	0.515947	0.274037	170.084
Cxcl9	0.0752932	0.0450076	0.0741847	0.160121	6.10558	0.0752932	0.0915699	0.0612395	0.0972764	1.02184	6.10558	1.02184	240m	81.0907	13.5715	5.97509	4.37274	67.7582
Daxx	18.5407	18.0044	15.6874	19.6095	170.422	18.5407	19.6813	16.9497	16.7232	102.219	170.422	102.219	240m	9.19177	5.51322	1.66722	7.28221	76.3691
Dcbld2	1.47624	1.09247	1.44696	3.98471	8.43093	1.47624	1.54924	1.95507	5.68793	9.99855	8.43093	9.99855	240m	5.71109	6.77298	0.843216	15.7257	118.582
Dnmt3l	0.744913	1.74239	1.28183	2.56563	5.96184	0.744913	1.01013	1.22303	2.60658	5.2329	5.96184	5.2329	240m	8.00341	7.02485	1.1393	32.7468	153.152
Dusp16	3.91093	4.67218	4.66788	9.50273	20.8394	3.91093	4.37095	6.16959	12.6145	27.9428	20.8394	27.9428	240m	5.32851	7.1448	0.745788	16.9668	95.3969
Dusp2	2.84946	8.28184	27.2041	40.6381	59.3588	2.84946	8.5931	53.7586	62.5518	79.7015	59.3588	79.7015	240m	20.8316	27.9708	0.744764	4.18752	85.5212
Edn1	0.0937713	0.210664	0.463556	7.49648	64.7623	0.0937713	0.123841	0.507476	24.2737	103.339	64.7623	103.339	240m	690.641	1102.04	0.626695	0.21636	75.5993
Efna2	0.211664	0.0613549	0.169398	1.19096	1.39969	0.211664	0.163042	0.190426	1.25127	0.938713	1.39969	1.25127	240m	6.61281	5.91161	1.11861	8.40269	142.721
Ehd1	47.1454	69.0135	105.214	278.864	342.563	47.1454	55.3506	114.837	305.319	330.456	342.563	330.456	240m	7.2661	7.00929	1.03664	13.6056	99.0056
F10	3.04609	10.0969	6.17577	12.1359	66.4428	3.04609	5.59059	5.4633	13.2331	57.0809	66.4428	57.0809	240m	21.8125	18.7391	1.16401	-5.04223	100.624
F3	0.130397	0.216755	0.493283	0.726057	1.09665	0.130397	0.173105	1.38931	4.12552	16.0605	1.09665	16.0605	240m	8.41002	123.165	0.0682823	17.8601	60.0954
Fam26f	2.10238	1.39736	1.29266	2.85281	47.7967	2.10238	1.52575	1.66516	3.955	29.2211	47.7967	29.2211	240m	22.7346	13.8991	1.63569	-0.715054	43.5988
Fas	3.15012	3.05383	2.81394	18.0433	40.4041	3.15012	2.34859	3.96804	18.5024	37.0856	40.4041	37.0856	240m	12.8262	11.7728	1.08948	3.04134	107.271
Fcgr2b	24.6267	26.193	21.5119	39.5021	196.019	24.6267	21.5779	26.339	46.9422	193.711	196.019	193.711	240m	7.95961	7.86589	1.01191	-4.11201	93.8473
Fcrlb	0.147073	0.0531875	0.128345	0.337764	2.60343	0.147073	0.0698193	0.145628	0.348859	2.00735	2.60343	2.00735	240m	17.7016	13.6486	1.29695	4.0692	59.656
Flnb	5.64376	4.14791	4.6195	11.689	45.8022	5.64376	4.87802	5.38617	12.6646	41.6883	45.8022	41.6883	240m	8.11555	7.38662	1.09868	4.86741	113.171
Fnbp1l	9.9582	6.06077	7.23051	44.0006	60.3433	9.9582	9.3396	8.68208	41.1958	66.8142	60.3433	66.8142	240m	6.05966	6.70947	0.903151	19.8601	113.765
Foxp4	3.60112	2.32761	2.91364	16.44	28.8408	3.60112	2.5868	2.61755	17.534	26.8573	28.8408	26.8573	240m	8.00882	7.45804	1.07385	7.09288	86.3782
Fpr1	0.378533	0.471041	0.450346	1.65446	23.5061	0.378533	0.392095	0.530597	1.54952	16.3813	23.5061	16.3813	240m	62.0977	43.2756	1.43494	-0.498888	69.7344
Fpr2	0.304331	0.260017	0.236618	1.14031	15.0552	0.304331	0.284852	0.283593	1.09706	9.30026	15.0552	9.30026	240m	49.47	30.5597	1.6188	0.927656	87.2399
Fscn1	0.1671	0.565581	1.07873	1.70178	6.68991	0.1671	0.52998	0.278275	1.96431	6.26749	6.68991	6.26749	240m	40.0353	37.5074	1.0674	3.53695	105.318
Fzd1	0.356691	0.292072	0.412554	1.10368	2.5692	0.356691	0.345941	0.430663	0.888573	2.84649	2.5692	2.84649	240m	7.20288	7.98028	0.902584	6.77772	81.6601
Gadd45b	13.0525	12.0496	72.7524	201.594	220.793	13.0525	12.2702	94.8771	265.184	268.001	220.793	268.001	240m	16.9158	20.5325	0.823854	7.05629	118.859
Gbp2	8.09543	4.7663	5.8721	16.3934	237.795	8.09543	7.33822	9.15104	15.4197	160.217	237.795	160.217	240m	29.374	19.791	1.48421	2.34524	92.7941
Gbp3	5.15614	4.77801	3.66156	8.67223	125.088	5.15614	5.53471	5.32999	8.03502	89.4825	125.088	89.4825	240m	24.2601	17.3545	1.39791	2.53369	81.098
Gbp4	0.104931	0.06878	0.0403337	0.0421147	3.24713	0.104931	0.149207	0.0788151	0.0646506	1.0626	3.24713	1.0626	240m	30.9453	10.1267	3.05582	4.82276	63.2188
Gbp5	1.56956	1.12913	1.29004	27.424	330.199	1.56956	1.5325	1.70575	17.6808	259.535	330.199	259.535	240m	210.377	165.355	1.27227	0.59712	85.9267
Gbp7	2.94452	1.71787	1.5733	2.42098	35.0198	2.94452	2.97885	2.78565	2.66221	26.6104	35.0198	26.6104	240m	11.8932	9.03726	1.31602	3.63779	91.5001
Gfi1	0.041497	0.037037	0.025091	0.410928	1.19586	0.041497	0.0273931	0.0411959	0.349379	1.49066	1.19586	1.49066	240m	28.8179	35.9221	0.802233	4.51325	94.4956
Gm11435	0.107199	0.214699	0.189632	0.271268	3.75092	0.107199	0.120361	0.145389	0.372462	2.47724	3.75092	2.47724	240m	34.9903	23.1089	1.51415	-0.0596933	110.104
Gm12250	4.52095	2.67622	1.8675	2.40351	73.9851	4.52095	3.87921	3.55098	2.48266	38.3826	73.9851	38.3826	240m	16.3649	8.48995	1.92757	6.42789	75.5821
Gm13889	0.219129	0.165322	0.293178	3.71214	4.54367	0.219129	0.120584	1.00067	10.2396	11.4114	4.54367	11.4114	240m	20.7352	52.0761	0.39817	3.16002	456.986
Gm14023	0.169386	0.256066	0.240991	3.12473	7.46068	0.169386	0.220073	1.1538	5.26278	17.1491	7.46068	17.1491	240m	44.0454	101.242	0.435049	1.83594	76.7047
Gm14446	1.35371	1.10915	0.838579	0.79739	43.6086	1.35371	1.52394	1.38988	0.926975	6.85931	43.6086	6.85931	240m	32.2141	5.06703	6.35758	6.17625	72.0096
Gm6377	3.15353	7.18847	16.5188	16.0622	18.3435	3.15353	7.55522	15.522	43.5071	49.7323	18.3435	49.7323	240m	5.81684	15.7704	0.368846	60.1159	102.002
Gpr18	0.601315	0.729533	0.649752	1.60183	4.44859	0.601315	0.414717	0.665876	2.37159	3.85155	4.44859	3.85155	240m	7.39811	6.40522	1.15501	-14.1751	102.944
Gpr84	9.64093	36.4502	63.4247	194.007	392.808	9.64093	24.2357	63.0693	181.246	267.845	392.808	267.845	240m	40.7438	27.7821	1.46655	8.72131	95.1373
Gpr85	1.33884	0.789595	1.56917	7.14246	10.2225	1.33884	1.08781	2.03148	9.11124	10.0238	10.2225	10.0238	240m	7.63537	7.48696	1.01982	0.190115	85.0375
H2-M2	0.130263	0.117911	0.0825683	2.57567	10.1734	0.130263	0.108285	0.197523	1.60136	8.48472	10.1734	8.48472	240m	78.0984	65.1351	1.19902	0.888021	157.986
Hdc	0.186628	0.138683	0.10611	0.338423	3.19771	0.186628	0.1945	0.189341	0.364737	2.9522	3.19771	2.9522	240m	17.1341	15.8186	1.08316	13.3406	70.7664
Hivep3	1.52323	1.15093	1.67323	13.144	22.1143	1.52323	1.28858	1.41291	11.4373	28.7625	22.1143	28.7625	240m	14.518	18.8825	0.768861	11.6908	127.224
Hp	0.599044	0.399538	0.351867	0.537567	12.2797	0.599044	0.328742	0.553039	0.650478	8.60976	12.2797	8.60976	240m	20.4988	14.3725	1.42625	0.943014	51.8604
Hspa1a	0.260426	0.331275	0.532895	1.86965	2.21128	0.260426	0.370951	1.28502	2.815	1.95812	2.21128	2.815	240m	8.49102	10.8092	0.785536	32.1092	101.482
Hspa1b	0.157425	0.0935414	0.35983	1.94848	3.31466	0.157425	0.17115	0.517965	2.16752	1.529	3.31466	2.16752	240m	21.0554	13.7686	1.52924	13.0213	84.2939
Htra1	0.208494	0.140365	0.14181	1.03518	2.08129	0.208494	0.136831	0.184234	1.41798	2.13648	2.08129	2.13648	240m	9.98252	10.2472	0.97417	-3.87531	102.774
Htra4	0.10199	0.0912609	0.14946	1.48844	13.8265	0.10199	0.0908207	0.134765	0.520815	2.4448	13.8265	2.4448	240m	135.567	23.9709	5.65546	0.864249	93.4447
Icam1	35.7975	42.416	101.525	776.943	944.186	35.7975	38.0677	137.97	900.651	894.415	944.186	900.651	240m	26.3757	25.1596	1.04834	3.54758	99.5146
Ier3	13.9961	48.9735	69.6652	71.554	149.093	13.9961	53.4941	136.901	305.36	627.824	149.093	627.824	240m	10.6525	44.8572	0.237475	13.342	103.85
Ifi203	3.41123	2.70363	2.79778	6.35116	22.5708	3.41123	3.53625	4.29641	9.86843	21.9169	22.5708	21.9169	240m	6.6166	6.42491	1.02983	10.3462	121.295
Ifi205	0.31755	0.169356	0.484642	2.91817	46.1353	0.31755	0.263862	0.457742	3.53019	31.4704	46.1353	31.4704	240m	145.285	99.1037	1.46599	1.30072	95.3696
Ifit1	10.8188	9.62802	6.35603	8.15838	479.746	10.8188	10.7858	9.59058	7.57167	226.724	479.746	226.724	240m	44.3438	20.9565	2.11599	6.03252	98.3459
Ifit2	16.4001	9.26762	6.8242	7.03437	362.844	16.4001	15.6441	13.4707	8.53099	253.893	362.844	253.893	240m	22.1245	15.4812	1.42912	6.69444	72.6742
Ifit3	5.34951	5.88787	3.64342	2.50637	81.9424	5.34951	6.13957	4.66489	3.40671	34.7078	81.9424	34.7078	240m	15.3177	6.48803	2.36092	16.0321	61.0353
Ifnb1	0.118199	0.0886919	0.141114	1.82194	9.96595	0.118199	0.13381	0.248715	3.25329	4.83872	9.96595	4.83872	240m	84.3152	40.9371	2.05963	10.149	84.204
Igfbp7	0.140051	0.140013	0.277031	0.375928	3.01176	0.140051	0.0989744	0.158372	0.549586	3.7875	3.01176	3.7875	240m	21.5048	27.0438	0.795184	1.31301	114.001
Igtp	11.2086	10.5662	7.93323	6.20386	119.204	11.2086	10.9405	10.0706	6.47526	66.2009	119.204	66.2009	240m	10.635	5.90624	1.80064	7.02888	97.0402
Iigp1	0.351657	0.190725	0.121554	0.139017	13.241	0.351657	0.298211	0.262207	0.198466	4.91758	13.241	4.91758	240m	37.6533	13.984	2.69259	5.87478	65.6333
Il10	2.4425	3.34323	8.35012	36.6295	57.6806	2.4425	6.98437	34.7902	172.779	192.494	57.6806	192.494	240m	23.6154	78.8104	0.299648	1.41465	103.514
Il12a	0.0723059	0.0342629	0.0427113	0.252203	1.28487	0.0723059	0.0700675	0.0437633	0.160201	1.33096	1.28487	1.33096	240m	17.7699	18.4073	0.965374	-0.403359	209.18
Il12b	0.0958913	0.0930419	0.535279	93.2475	580.8	0.0958913	0.0794565	0.392346	15.1667	97.9207	580.8	97.9207	240m	6056.86	1021.16	5.93133	-0.00370518	125.085
Il15	14.8565	11.0612	7.25309	13.059	120.095	14.8565	13.1154	13.6104	22.3264	85.6024	120.095	85.6024	240m	8.08364	5.76193	1.40294	3.87338	87.3959
Il15ra	1.83812	1.48011	1.27895	1.97454	21.0076	1.83812	1.36004	1.5037	3.2839	18.5079	21.0076	18.5079	240m	11.4288	10.069	1.13506	0.808217	65.8981
Il19	0.0859625	0.0667574	0.0531073	0.0491478	1.22563	0.0859625	0.0658851	0.0674904	0.15808	1.16531	1.22563	1.16531	240m	14.2577	13.556	1.05177	-1.9439	68.1115
Il1a	0.575873	0.806646	8.33589	79.1849	218.654	0.575873	1.40915	33.3791	215.927	628.633	218.654	628.633	240m	379.692	1091.62	0.347825	-0.0190216	97.6928
Il1b	4.67797	9.19149	29.5531	249.292	1104.24	4.67797	9.04737	105.813	680.457	2460.56	1104.24	2460.56	240m	236.051	525.988	0.448776	0.0151027	90.7737
Il1f9	0.0974892	0.0264617	0.0329865	0.22905	2.51175	0.0974892	0.0679391	0.107694	0.26391	1.81764	2.51175	1.81764	240m	25.7644	18.6446	1.38187	1.82074	85.1877
Il1rn	12.6899	19.8781	38.4283	79.0843	503.177	12.6899	18.7748	47.7955	175.565	724.497	503.177	724.497	240m	39.6518	57.0924	0.694519	5.2119	96.1986
Il27	0.736109	1.25679	1.17563	23.7855	250.772	0.736109	0.726571	1.88101	19.5102	123.788	250.772	123.788	240m	340.672	168.165	2.02582	0.149044	71.3274
Il4i1	0.385436	0.439214	0.332943	15.0737	55.0966	0.385436	0.39837	0.343699	25.4418	67.5753	55.0966	67.5753	240m	142.946	175.322	0.815336	0.0859688	114.329
Il6	0.162459	0.108292	0.199922	1.63679	91.5461	0.162459	0.217054	0.401175	2.20039	87.1263	91.5461	87.1263	240m	563.501	536.296	1.05073	-0.00313964	107.775
Inhba	0.116106	0.0693504	0.0939641	0.550739	2.86707	0.116106	0.0874381	0.223926	0.997776	6.89018	2.86707	6.89018	240m	24.6936	59.344	0.416109	2.18194	99.4716
Irf1	22.6869	19.6789	77.0843	209.574	376.75	22.6869	21.4854	120.223	192.667	313.982	376.75	313.982	240m	16.6065	13.8398	1.19991	3.60171	99.1754
Irg1	40.0501	103.76	69.936	553.555	1723.17	40.0501	60.8202	82.6045	460.569	1528.45	1723.17	1528.45	240m	43.0253	38.1636	1.12739	-1.76079	88.1053
Irgm2	10.1608	5.52897	4.81023	5.25507	84.5329	10.1608	7.48814	6.51351	4.52934	52.4802	84.5329	52.4802	240m	8.31952	5.16497	1.61076	7.76052	90.2623
Isg15	18.5535	22.0715	15.9052	17.9312	311.005	18.5535	19.2977	20.4443	19.8692	206.581	311.005	206.581	240m	16.7626	11.1343	1.50549	5.77568	60.3656
Isg20	3.01605	3.4973	2.25493	1.78082	38.4898	3.01605	3.47712	3.54255	2.90289	20.7942	38.4898	20.7942	240m	12.7617	6.89451	1.85099	7.00025	56.0966
Itgb8	0.0311702	0.014077	0.0288573	0.241707	1.7351	0.0311702	0.0215384	0.0311929	0.199806	1.99932	1.7351	1.99932	240m	55.6655	64.1419	0.867849	2.07123	84.2129
Jak2	8.28828	5.85966	8.26082	24.3918	83.9711	8.28828	7.17609	8.47134	32.6446	87.4104	83.9711	87.4104	240m	10.1313	10.5463	0.960654	4.76926	99.5137
Lad1	0.0388298	0.0208738	0.036316	0.187013	1.63457	0.0388298	0.0187764	0.0274942	0.312889	2.1595	1.63457	2.1595	240m	42.0957	55.6144	0.756921	-0.131658	137.808
Lcn2	4.31612	1.95267	2.19451	3.27188	71.0372	4.31612	2.37211	2.99365	6.22909	96.4317	71.0372	96.4317	240m	16.4586	22.3422	0.736658	-1.5345	51.5964
Lipg	0.279293	0.137384	0.159565	0.527805	36.0812	0.279293	0.218282	0.237514	0.250485	7.75268	36.0812	7.75268	240m	129.187	27.7582	4.65403	0.937654	50.2852
Lox	0.144051	0.0774166	0.181899	3.04626	13.7407	0.144051	0.0965539	0.126219	3.86581	26.206	13.7407	26.206	240m	95.3874	181.922	0.524332	0.090595	89.6636
Lpar1	0.397112	0.447574	0.475817	3.1328	6.12475	0.397112	0.459696	0.459157	3.98205	5.14491	6.12475	5.14491	240m	15.4232	12.9558	1.19045	11.9522	84.0419
Lta	0.12961	0.0945388	0.145782	0.368002	1.31168	0.12961	0.0879842	0.10612	0.484409	1.62739	1.31168	1.62739	240m	10.1202	12.556	0.806006	1.42739	209.71
Malt1	9.26203	6.88411	9.95959	48.4317	77.1606	9.26203	7.87687	12.9795	61.3077	126.448	77.1606	126.448	240m	8.33085	13.6523	0.610214	10.8466	112.567
Map3k8	6.30745	4.19302	10.4232	15.5311	49.2428	6.30745	6.6795	13.0543	17.6302	59.3282	49.2428	59.3282	240m	7.80709	9.40605	0.830007	-3.35462	90.0435
Marcksl1	10.1671	15.6132	27.765	69.0385	104.138	10.1671	12.5949	33.4675	78.8651	93.673	104.138	93.673	240m	10.2426	9.21332	1.11172	7.2507	68.7121
Marco	0.892102	0.743144	0.800718	4.90949	51.3293	0.892102	0.937371	0.715969	4.61793	41.0455	51.3293	41.0455	240m	57.5375	46.0099	1.25055	-0.306506	152.568
Met	0.343858	0.252824	0.383591	1.94064	4.65818	0.343858	0.323789	0.31419	2.01848	6.16009	4.65818	6.16009	240m	13.5468	17.9146	0.756187	14.5522	106.649
Mfsd7a	2.47977	1.97907	1.90725	9.33602	31.288	2.47977	1.53158	2.03747	8.40892	22.0069	31.288	22.0069	240m	12.6173	8.87458	1.42173	-2.65568	69.7571
Mmp13	4.36675	8.0724	17.8798	57.9351	102.809	4.36675	10.1727	36.1879	173.629	326.649	102.809	326.649	240m	23.5436	74.8038	0.314738	13.4877	101.822
Mmp14	4.29142	11.6265	7.88463	21.0482	96.64	4.29142	6.12337	6.33766	20.7669	87.1017	96.64	87.1017	240m	22.5193	20.2967	1.10951	-4.9865	115.329
Mmp25	0.138615	0.0813899	0.129392	0.627316	2.11614	0.138615	0.108579	0.165325	1.28847	3.41504	2.11614	3.41504	240m	15.2663	24.6369	0.619653	1.14333	67.8795
Mnda	0.495693	0.402214	0.3554	1.32777	6.66078	0.495693	0.443316	0.795316	1.45325	5.056	6.66078	5.056	240m	13.4373	10.1998	1.3174	9.25454	74.4943
Mt2	22.3602	60.0953	48.0607	61.7901	168.346	22.3602	39.4062	55.6724	124.066	433.558	168.346	433.558	240m	7.52881	19.3897	0.388289	20.125	72.1961
Mtmr7	0.268924	0.259209	0.424983	1.12074	1.64541	0.268924	0.263667	0.351315	1.23741	1.55879	1.64541	1.55879	240m	6.11851	5.7964	1.05557	6.32867	82.9159
Mx1	5.90318	4.75844	3.83594	4.53832	278.907	5.90318	5.16675	5.18495	4.20027	144.255	278.907	144.255	240m	47.2469	24.4368	1.93343	4.48322	82.0043
Mx2	2.80227	2.13593	1.15463	1.61195	83.9307	2.80227	2.7264	2.1533	1.67096	61.7057	83.9307	61.7057	240m	29.951	22.0199	1.36018	7.98292	84.0241
Mxd1	4.17906	2.65215	3.60976	7.06457	25.0095	4.17906	4.21253	6.5692	11.4055	40.3052	25.0095	40.3052	240m	5.98449	9.64456	0.620504	-0.739893	92.115
Mycl1	0.174408	0.0569336	0.101705	2.36899	8.10443	0.174408	0.10237	0.12483	2.1868	3.61056	8.10443	3.61056	240m	46.4683	20.7018	2.24465	1.55335	107.855
Nfkb1	33.8451	27.747	36.252	106.598	202.897	33.8451	33.7756	35.1999	110.528	197.156	202.897	197.156	240m	5.99487	5.82524	1.02912	4.92753	104.127
Nfkb2	19.3455	23.8881	32.6486	114.496	218.47	19.3455	18.9162	32.9677	126.062	228.249	218.47	228.249	240m	11.2931	11.7986	0.957155	10.2377	96.7302
Nfkbie	6.21926	8.41688	19.8797	90.7676	91.4649	6.21926	6.61696	23.2189	92.4401	72.6345	91.4649	92.4401	240m	14.7067	14.8635	0.98945	9.55864	82.686
Niacr1	1.80229	3.79265	5.18826	26.2849	80.9362	1.80229	3.02098	5.07091	35.9494	138.398	80.9362	138.398	240m	44.9075	76.7903	0.584807	3.11884	95.9545
Nod2	1.56835	0.95918	1.4273	13.3053	22.8426	1.56835	1.517	2.18527	12.4258	20.7895	22.8426	20.7895	240m	14.5647	13.2557	1.09876	1.41678	83.1862
Nos2	0.888219	4.36581	1.17165	3.45708	236.146	0.888219	2.3765	2.26744	8.95241	511.47	236.146	511.47	240m	265.865	575.838	0.461701	-0.0515534	66.8203
Nox1	0.319434	0.333249	0.450256	2.37226	6.93348	0.319434	0.357374	0.617903	2.11167	6.08654	6.93348	6.08654	240m	21.7055	19.0541	1.13915	3.46056	68.9839
Ntng2	0.519901	0.224137	0.241467	0.539169	3.05418	0.519901	0.34044	0.327986	0.537354	3.73818	3.05418	3.73818	240m	5.87455	7.19018	0.817024	3.48503	99.7961
Nudt17	0.179694	0.0678325	0.184148	0.17115	1.75992	0.179694	0.0783457	0.231961	0.335322	1.50479	1.75992	1.50479	240m	9.79396	8.37419	1.16954	3.73427	78.1837
Nup62-il4i1	1.04281	0.500107	0.543288	13.8632	48.8759	1.04281	0.875432	0.428626	23.0094	60.4855	48.8759	60.4855	240m	46.8692	58.0021	0.808061	2.50477	115
Nupr1	14.0093	24.5302	39.0793	66.4199	80.8099	14.0093	16.8947	39.3582	86.2932	101.99	80.8099	101.99	240m	5.76832	7.28022	0.792328	9.70051	67.51
Oaf	2.6083	3.5132	3.95666	18.2109	18.2134	2.6083	3.03867	4.97275	19.2586	10.9129	18.2134	19.2586	240m	6.98286	7.38359	0.945728	-0.802265	89.859
Oasl1	6.77113	6.97536	5.36073	5.37127	147.488	6.77113	7.76183	8.86472	5.64359	62.516	147.488	62.516	240m	21.7819	9.23273	2.35921	6.19607	23.0911
Parp14	38.7598	25.7597	19.668	40.0349	272.347	38.7598	34.1271	30.5839	37.4866	203.265	272.347	203.265	240m	7.02652	5.24421	1.33986	5.70091	99.558
Pdpn	4.41531	4.54467	6.55633	11.9664	28.3355	4.41531	3.97003	6.82907	20.2079	41.5482	28.3355	41.5482	240m	6.41755	9.41002	0.681991	6.51353	79.972
Pfkfb3	14.0018	18.388	18.9883	13.8273	75.75	14.0018	14.105	16.7514	28.402	139.098	75.75	139.098	240m	5.41002	9.93431	0.54458	9.95438	98.4838
Pim1	24.7465	38.6705	66.0652	140.948	161.034	24.7465	56.9112	130.988	202.44	216.394	161.034	216.394	240m	6.50733	8.74442	0.744169	12.9918	82.6869
Plat	0.0583819	0.0172126	0.0574564	2.08953	3.88393	0.0583819	0.0438856	0.251096	2.29016	2.25619	3.88393	2.29016	240m	66.5263	39.2272	1.69592	-0.748254	96.3071
Ppap2b	1.30929	1.21721	1.87625	6.81097	9.0103	1.30929	1.26021	1.10493	6.72196	8.57362	9.0103	8.57362	240m	6.88184	6.54832	1.05093	27.8174	102.73
Ppfia3	0.367224	0.41543	0.30642	1.24543	6.49351	0.367224	0.289517	0.320562	2.54674	7.67182	6.49351	7.67182	240m	17.6827	20.8914	0.84641	2.92716	146.623
Ppp1r15a	11.059	20.0437	38.1517	49.9316	60.6845	11.059	28.1134	73.8662	57.6063	102.491	60.6845	102.491	240m	5.48734	9.26762	0.592098	20.3887	126.076
Procr	6.8887	8.6632	9.95428	17.4307	120.913	6.8887	8.18741	11.2212	16.1148	97.3243	120.913	97.3243	240m	17.5523	14.1281	1.24237	10.8913	89.1408
Psd	0.219836	0.383049	0.519156	1.29188	2.23101	0.219836	0.329945	0.47825	1.90725	2.29787	2.23101	2.29787	240m	10.1486	10.4527	0.970905	-3.65171	72.8118
Pstpip2	10.0787	5.99415	6.61065	26.0895	84.2714	10.0787	7.89544	6.04965	19.7	90.0581	84.2714	90.0581	240m	8.36132	8.93548	0.935744	1.19188	96.7426
Ptges	0.391818	0.550713	0.471244	4.55748	41.2295	0.391818	0.351637	0.498833	5.83689	43.0081	41.2295	43.0081	240m	105.226	109.765	0.958645	0.540962	97.8919
Ptgs2	3.24677	2.07524	6.63029	54.8494	317.928	3.24677	7.81746	25.8977	179.671	1020.14	317.928	1020.14	240m	97.9213	314.202	0.311651	0.792395	113.242
Ptx3	0.046764	0.0423134	0.046484	0.222271	1.24767	0.046764	0.040533	0.0722905	0.447204	1.57757	1.24767	1.57757	240m	26.6802	33.7347	0.790882	-1.15737	71.9096
Pydc3	0.266031	0.128907	0.107314	0.0651586	3.74161	0.266031	0.266322	0.179307	0.156707	1.44977	3.74161	1.44977	240m	14.0646	5.44962	2.58084	-1.88709	39.8716
Pyhin1	2.73303	1.43039	1.23701	1.46967	26.3607	2.73303	2.60246	2.47153	1.72255	13.7252	26.3607	13.7252	240m	9.64523	5.02196	1.92061	6.79124	79.5126
Ralgds	7.58961	12.1036	19.1649	48.7676	61.0709	7.58961	8.20687	17.6162	54.1677	98.8982	61.0709	98.8982	240m	8.04664	13.0307	0.617513	9.17538	98.6162
Rapgef2	3.80979	2.93482	3.20165	17.8309	24.6593	3.80979	3.56313	3.95683	31.8321	33.6405	24.6593	33.6405	240m	6.47262	8.83003	0.733024	6.39706	109.18
Rasgrp1	0.0360426	0.0267553	0.0106423	0.294381	2.71377	0.0360426	0.0239647	0.0176073	0.225491	3.08186	2.71377	3.08186	240m	75.2935	85.5061	0.880563	0.0216304	82.2822
Rffl	3.59505	2.56483	2.94102	13.6356	18.2229	3.59505	2.33436	2.72229	14.7456	23.3055	18.2229	23.3055	240m	5.06889	6.48266	0.781915	-11.7649	93.1801
Rhou	0.292649	0.457716	0.414156	1.12093	3.50539	0.292649	0.42233	0.492275	2.49381	4.20509	3.50539	4.20509	240m	11.9781	14.3691	0.833606	5.76682	72.8472
Ripk2	7.68559	6.2308	10.9734	55.7174	77.34	7.68559	7.169	11.987	63.1479	80.101	77.34	80.101	240m	10.063	10.4222	0.965531	5.55014	101.339
Rnd1	0.713017	0.980836	1.35719	5.03057	47.7668	0.713017	0.751748	1.49452	6.05355	51.1076	47.7668	51.1076	240m	66.9925	71.6781	0.934631	0.807106	60.68
Rsad2	20.2323	15.5818	13.6379	18.3113	1088.92	20.2323	23.6591	21.3333	23.1797	772.592	1088.92	772.592	240m	53.8208	38.186	1.40944	6.18213	88.0572
Saa3	14.5697	3.3017	3.55034	47.3527	1775.36	14.5697	2.46744	3.4737	134.779	2262.23	1775.36	2262.23	240m	121.853	155.269	0.784784	-0.0550737	70.6183
Sdc4	47.4876	53.0533	76.9883	200.863	295.32	47.4876	60.9608	163.759	354.824	470.22	295.32	470.22	240m	6.21888	9.90197	0.628045	7.6618	107.027
Serpina3g	0.082994	0.102912	0.0638587	0.0752667	5.13828	0.082994	0.0780751	0.0410492	0.100982	1.71702	5.13828	1.71702	240m	61.9115	20.6885	2.99256	2.19355	37.5974
Serpine1	0.682723	1.83021	3.0894	11.9232	42.8512	0.682723	1.49413	8.03984	48.4505	190.688	42.8512	190.688	240m	62.7652	279.305	0.224719	3.62815	54.5167
Shisa3	0.0616599	0.0548677	0.0438167	1.45197	19.3534	0.0616599	0.0546216	0.0850984	2.58582	23.4678	19.3534	23.4678	240m	313.873	380.601	0.824677	-0.120318	141.646
Slamf1	0.0573731	0.0783916	0.0469361	0.135639	2.90262	0.0573731	0.0447348	0.0696568	0.0830296	5.99446	2.90262	5.99446	240m	50.5919	104.482	0.484217	0.176742	52.8961
Slamf7	34.4548	23.275	25.4455	69.077	185.181	34.4548	28.1169	32.2252	69.7135	210.54	185.181	210.54	240m	5.3746	6.11061	0.879552	2.6247	90.6524
Slamf8	0.629316	0.35966	0.313375	0.677067	5.75301	0.629316	0.275805	0.393727	0.487132	3.69405	5.75301	3.69405	240m	9.14169	5.86995	1.55737	4.32957	72.7851
Slc11a2	20.0764	22.2177	23.146	50.4081	113.064	20.0764	20.1641	23.0734	51.8042	114.244	113.064	114.244	240m	5.63169	5.69044	0.989676	5.53042	102.222
Slc28a2	3.0521	2.2534	2.47851	2.54992	16.639	3.0521	2.74509	3.2772	3.79128	20.3388	16.639	20.3388	240m	5.45167	6.66386	0.818095	1.75789	83.2856
Slc2a6	38.4681	39.9257	49.4411	168.431	421.879	38.4681	35.9104	59.0092	188.918	315.227	421.879	315.227	240m	10.967	8.1945	1.33833	4.75157	71.43
Slc39a14	10.3259	8.95157	13.881	24.4354	70.8863	10.3259	9.75612	12.9898	30.0593	70.6224	70.8863	70.6224	240m	6.86489	6.83933	1.00374	16.8123	105.226
Slc7a11	1.11336	1.24964	2.1252	19.6205	64.1064	1.11336	1.00295	1.69234	11.6463	57.9836	64.1064	57.9836	240m	57.5792	52.0799	1.10559	5.04154	171.787
Slc7a2	2.76825	3.60274	3.55547	8.3295	22.2345	2.76825	2.51974	2.63563	9.18842	27.3851	22.2345	27.3851	240m	8.03197	9.89259	0.811918	3.22843	120.513
Slco3a1	2.07076	1.41915	1.7514	2.69242	40.0791	2.07076	1.67312	1.63347	1.84901	33.3742	40.0791	33.3742	240m	19.3547	16.1169	1.2009	2.45341	86.5694
Slfn1	0.791902	0.373095	0.0971961	0.179221	5.8065	0.791902	0.668827	0.427862	0.33997	4.54503	5.8065	4.54503	240m	7.33235	5.73939	1.27755	6.67834	62.8896
Slfn4	0.627732	0.277888	0.275751	0.23021	7.18411	0.627732	0.490646	0.758683	0.716547	5.7863	7.18411	5.7863	240m	11.4445	9.21777	1.24157	8.60744	64.7912
Snn	1.00174	0.816774	1.22104	4.14852	15.3157	1.00174	0.907292	1.02393	2.81141	8.89752	15.3157	8.89752	240m	15.2892	8.8821	1.72134	2.11658	99.1919
Socs1	2.56212	1.04161	0.902761	1.29378	65.669	2.56212	1.44631	1.34627	2.48476	39.4725	65.669	39.4725	240m	25.6307	15.4062	1.66366	4.56776	47.9431
Socs3	3.40601	11.082	65.8833	271.309	434.853	3.40601	13.1637	126.305	428.96	602.64	434.853	602.64	240m	127.672	176.934	0.72158	0.863416	89.8854
Sowahc	3.61723	2.35375	4.77117	21.1251	31.3344	3.61723	3.31532	8.33093	18.5459	23.9782	31.3344	23.9782	240m	8.66253	6.62889	1.30679	2.51966	112.458
Spata13	1.97102	1.8025	4.28808	15.35	17.7566	1.97102	1.76025	3.75219	10.5056	15.5455	17.7566	15.5455	240m	9.00884	7.88703	1.14223	14.9802	88.995
Sphk1	0.179976	0.382933	0.809081	1.2165	1.38588	0.179976	0.199982	0.627654	3.92225	9.02129	1.38588	9.02129	240m	7.70037	50.125	0.153623	11.5393	125.218
Sqstm1	381.831	453.215	608.829	1648.21	2508.64	381.831	378.837	564.681	1539.64	2506.9	2508.64	2506.9	240m	6.57003	6.56547	1.00069	15.2624	123.804
Src	0.698907	0.585755	0.929133	6.45781	20.4112	0.698907	0.44534	0.741695	8.47377	23.1605	20.4112	23.1605	240m	29.2044	33.1381	0.881295	1.41507	88.8401
Steap4	0.0542223	0.102736	0.0340284	0.127894	1.62389	0.0542223	0.0902621	0.114814	0.185581	2.28523	1.62389	2.28523	240m	29.9487	42.1456	0.710601	-0.669734	103.082
Stx11	4.56917	3.45753	8.83795	36.8316	53.078	4.56917	4.39781	10.8607	46.3345	48.606	53.078	48.606	240m	11.6166	10.6378	1.092	7.96204	81.6684
Tarm1	1.40908	2.68462	2.1825	4.787	40.5538	1.40908	1.86223	1.41901	4.49348	35.6485	40.5538	35.6485	240m	28.7803	25.2991	1.1376	-0.842361	81.2509
Timp1	0.803188	1.24918	1.47816	1.50852	10.2585	0.803188	0.883312	1.01867	1.78508	10.0212	10.2585	10.0212	240m	12.7723	12.4768	1.02368	-1.20813	50.265
Tlr2	33.6333	42.5066	104.629	365.439	454.801	33.6333	39.7645	111.921	340.891	398.617	454.801	398.617	240m	13.5223	11.8519	1.14094	7.35362	102.368
Tmem178	0.137878	0.124243	0.0526782	0.581809	1.63742	0.137878	0.085675	0.126989	0.489842	1.44436	1.63742	1.44436	240m	11.8758	10.4756	1.13367	17.5354	76.237
Tnf	22.9079	146.677	1056.78	1777	2462.42	22.9079	172.751	1766.7	2481.63	3654.45	2462.42	3654.45	240m	107.492	159.528	0.673815	1.64504	108.003
Tnfaip2	103.345	102.305	158.881	898.573	920.016	103.345	94.1892	228.312	921.703	832.179	920.016	921.703	240m	8.90242	8.91874	0.99817	-0.744209	105.215
Tnfaip3	9.38009	13.5711	103.519	216.339	255.561	9.38009	22.5695	228.284	298.733	409.094	255.561	409.094	240m	27.2451	43.613	0.6247	6.01824	91.9999
Tnfrsf1b	76.698	68.2996	84.0727	372.823	702.526	76.698	60.7133	86.5064	371.806	694.167	702.526	694.167	240m	9.15964	9.05064	1.01204	-5.46911	98.9076
Tnfrsf8	0.140935	0.114392	0.126863	0.54228	1.43729	0.140935	0.0925886	0.13619	0.532981	1.24787	1.43729	1.24787	240m	10.1983	8.85421	1.1518	-5.15892	81.0818
Tnfrsf9	0.0569081	0.0384522	0.0770621	0.0653358	1.72761	0.0569081	0.0476924	0.0428223	0.183028	3.95007	1.72761	3.95007	240m	30.3579	69.4114	0.437362	1.94538	61.401
Tnfsf10	0.581836	0.230102	0.202686	0.193221	16.3968	0.581836	0.473656	0.415841	0.2259	6.34569	16.3968	6.34569	240m	28.1812	10.9063	2.58393	4.87699	69.605
Tnfsf15	0.115651	0.0565867	0.111864	1.69448	11.504	0.115651	0.0937959	0.134375	0.959198	9.97363	11.504	9.97363	240m	99.4713	86.2388	1.15344	0.284641	88.4142
Tnfsf4	0.704899	0.631093	0.770988	4.59962	5.18669	0.704899	0.542926	1.26202	5.92949	2.65887	5.18669	5.92949	240m	7.35806	8.41183	0.874728	28.0464	125.611
Tnip1	64.0037	107.239	106.286	275.153	338.995	64.0037	74.7307	89.4437	272.567	345.441	338.995	345.441	240m	5.2965	5.39721	0.98134	-5.60839	116.738
Tnip3	13.016	12.6081	27.0232	77.9155	183.732	13.016	16.1117	37.7287	125.111	352.659	183.732	352.659	240m	14.1159	27.0944	0.520991	8.19581	92.2708
Traf1	2.5985	2.89814	5.43003	43.9781	102.111	2.5985	2.61243	8.37772	65.8997	119.449	102.111	119.449	240m	39.2962	45.9683	0.854855	1.68302	97.7603
Trex1	30.0969	38.0334	28.3336	56.4668	259.277	30.0969	33.4578	38.9321	62.6031	172.438	259.277	172.438	240m	8.61473	5.72944	1.50359	9.72024	67.5196
U90926	0.161283	0.0834912	0.174618	0.240491	1.38421	0.161283	0.107623	0.119454	0.345087	2.60501	1.38421	2.60501	240m	8.58249	16.1518	0.531364	-0.955507	96.7438
Upp1	0.474004	0.547409	0.774895	1.21093	4.53185	0.479687	0.58945	0.59928	1.53448	5.82903	4.53185	5.82903	240m	9.56079	12.1517	0.786784	7.7619	71.7533
Usp18	21.3954	20.5667	14.8126	11.3059	260.918	21.3954	20.2865	21.6462	12.5005	151.262	260.918	151.262	240m	12.1951	7.06986	1.72494	10.5816	57.1914
Vcan	0.647966	0.417396	0.395336	0.88595	10.3523	0.647966	0.594367	0.636095	0.900091	5.20811	10.3523	5.20811	240m	15.9766	8.03764	1.98772	1.66637	60.8802
Zc3h12a	7.1787	15.8301	32.9897	81.399	85.9215	7.1787	13.8466	39.4115	96.282	109.517	85.9215	109.517	240m	11.969	15.2559	0.784547	-0.505398	105.047
Zeb1	0.368142	0.262279	0.280079	0.524046	2.02695	0.368142	0.295611	0.357075	0.540799	2.21129	2.02695	2.21129	240m	5.50588	6.00663	0.916633	11.6819	103.393
Zfp36	44.9476	133.809	257.549	178.516	511.361	44.9476	242.956	608.843	302.482	945.06	511.361	945.06	240m	11.3768	21.0258	0.541089	7.88214	93.8547
Zfp811	0.0557875	0.028531	0.0328166	0.376383	2.6873	0.0557875	0.0352613	0.0548966	0.268587	2.46835	2.6873	2.46835	240m	48.1704	44.2456	1.0887	1.85274	146.424
Zhx2	0.895139	0.5848	1.06765	4.06468	8.96238	0.895139	0.839566	0.817277	5.0112	10.5356	8.96238	10.5356	240m	10.0123	11.7698	0.850672	4.35133	106.679
Zmynd15	0.971254	0.542017	0.571762	2.33017	7.38457	0.971254	0.501472	0.756556	2.96232	7.20966	7.38457	7.20966	240m	7.60313	7.42304	1.02426	-29.9455	92.0515
1700029G01Rik	0.229263	0.44315	0.406152	1.09841	1.27295	0.229263	0.259457	0.62186	2.04722	1.23791	1.27295	2.04722	240m	5.55236	8.92956	0.621795	0.44333	122.076
5730528L13Rik	1.72295	2.28867	3.31743	7.99941	9.08822	1.72295	1.80285	3.3794	7.42185	8.85691	9.08822	8.85691	240m	5.27479	5.14054	1.02612	65.769	119.664
Arhgef37	0.174393	0.124897	0.043866	0.0854578	1.20647	0.174393	0.0951452	0.101686	0.0589088	0.518771	1.20647	0.518771	240m	6.91812	2.97472	2.32564	-17.4616	50.2851
Arid5a	2.6854	4.78326	5.01556	1.9562	15.5959	2.6854	5.80262	8.78871	3.05632	12.2298	15.5959	12.2298	240m	5.80767	4.55419	1.27524	23.2378	84.0057
Bambi-ps1	4.47031	4.81968	4.65287	5.93431	43.496	4.47031	5.10961	5.48907	5.16069	20.7853	43.496	20.7853	240m	9.72997	4.64963	2.09264	6.27479	102.03
Bmp1	0.0460808	0.0498439	0.0676077	0.252493	1.37552	0.0460808	0.0659781	0.0428505	0.233302	0.894729	1.37552	0.894729	240m	29.8503	19.4165	1.53737	1.21983	99.302
Ccl8	0.274466	0.159151	0.178377	0.295175	7.30925	0.274466	0.284876	0.108937	0.337909	0.983099	7.30925	0.983099	240m	26.6308	3.58187	7.4349	0.730148	90.2421
Clec2d	6.1723	5.42443	8.82554	14.5351	31.5785	6.1723	4.4951	9.81548	19.1142	20.3749	31.5785	20.3749	240m	5.11617	3.30102	1.54987	0.384921	124.439
Ctrl	0.238503	0.500423	0.144114	0.495331	1.7242	0.238503	0.173764	0.239049	0.592021	1.00874	1.7242	1.00874	240m	7.22927	4.22946	1.70926	-1.53109	55.3829
D730005E14Rik	0.489345	0.484175	0.412371	0.874123	2.52178	0.489345	0.595543	0.54805	0.971684	1.84841	2.52178	1.84841	240m	5.15339	3.77732	1.3643	3.74432	65.9063
Dll1	0.0502905	0.019922	0.0260625	0.0201554	1.16707	0.0502905	0.0384084	0.0472152	0.039405	0.570959	1.16707	0.570959	240m	23.2065	11.3532	2.04405	4.14289	38.0976
Dram1	16.2373	12.0686	12.6941	25.4937	88.6558	16.2373	13.9755	14.7401	21.7715	63.7984	88.6558	63.7984	240m	5.46002	3.92913	1.38963	2.76589	89.4579
Enpp4	0.850515	0.502354	0.562194	0.729542	7.11706	0.850515	0.529553	0.715823	0.652207	3.03695	7.11706	3.03695	240m	8.36795	3.57072	2.34349	10.8336	50.6318
Fam89a	0.109257	0.0519337	0.2332	0.186241	1.5947	0.109257	0.118337	0.134812	0.117719	0.157059	1.5947	0.157059	240m	14.5959	1.43752	10.1535	-0.32261	84.6804
G530011O06Rik	2.42281	2.12949	2.18433	1.5145	13.7777	2.42281	3.42889	3.36781	2.58916	10.996	13.7777	10.996	240m	5.68665	4.53853	1.25297	-6.36299	142.57
Gca	1.68377	1.32236	1.40413	2.35546	14.7097	1.68377	1.41851	1.43448	1.95845	6.92404	14.7097	6.92404	240m	8.73619	4.11222	2.12445	5.32989	94.8047
Gm4902	2.64521	2.68354	1.72221	1.62634	15.3794	2.64521	2.64327	2.68906	1.88419	7.03276	15.3794	7.03276	240m	5.81406	2.65868	2.18682	15.6828	49.1402
Gm4951	0.674228	0.56703	0.350618	0.272445	4.72136	0.674228	0.37679	0.4498	0.294892	2.75074	4.72136	2.75074	240m	7.00262	4.07984	1.71639	12.7466	57.9389
Gm6907	0.960241	0.527881	0.407754	0.572864	6.05841	0.960241	0.794616	0.985426	0.466306	2.90325	6.05841	2.90325	240m	6.30926	3.02346	2.08677	5.61999	82.6765
Herc6	8.37688	5.37335	5.58246	4.65815	44.6194	8.37688	7.20543	7.33107	4.96349	29.5386	44.6194	29.5386	240m	5.32649	3.5262	1.51055	12.518	89.0171
I830012O16Rik	1.03183	0.936363	0.545781	0.274744	19.4869	1.03183	0.992618	1.00737	0.43744	4.93284	19.4869	4.93284	240m	18.8858	4.78068	3.95043	16.2664	68.2464
Ifi44	1.82698	1.27946	0.801284	0.578928	16.007	1.82698	1.90712	1.6258	1.00486	8.84926	16.007	8.84926	240m	8.76143	4.84365	1.80885	18.5356	26.2458
Ifi47	19.5253	14.8036	10.8727	9.94045	166.231	19.5253	17.632	18.2372	11.4216	96.4752	166.231	96.4752	240m	8.51359	4.94103	1.72304	7.39081	80.7238
Ifih1	9.28266	6.88438	6.40226	8.20581	73.3681	9.28266	8.7111	8.75779	6.42942	38.5234	73.3681	38.5234	240m	7.90378	4.15004	1.90451	6.96723	92.0947
Ifitm1	0.398065	0.128942	0.318797	0.223128	2.27335	0.398065	0.321145	0.362387	0.517918	1.47568	2.27335	1.47568	240m	5.71101	3.70713	1.54055	-5.8041	79.2629
Ikbke	30.0328	25.3891	25.5797	78.4258	150.721	30.0328	27.3984	27.9715	81.5525	115.107	150.721	115.107	240m	5.01854	3.83271	1.3094	-9.84648	88.0038
Il17rd	0.0483636	0.0295161	0.0283471	0.153703	1.04211	0.0483636	0.0562403	0.0298849	0.181545	0.94117	1.04211	0.94117	240m	21.5473	19.4603	1.10725	1.16643	112.993
Il18bp	3.3405	3.13395	3.53887	3.41756	17.0034	3.3405	2.57419	2.81855	3.28611	7.60839	17.0034	7.60839	240m	5.09007	2.27762	2.23482	3.5489	55.4006
Irak2	9.17718	7.3684	12.7486	39.1301	45.9331	9.17718	7.49623	9.90022	32.4512	45.1826	45.9331	45.1826	240m	5.00514	4.92336	1.01661	16.8973	90.0362
Irf7	43.3336	50.3298	33.6984	31.029	263.618	43.3336	48.6518	48.623	38.0507	142.629	263.618	142.629	240m	6.08345	3.29142	1.84827	14.2271	54.6894
Irgm1	40.5689	33.8596	25.6552	22.7315	219.976	40.5689	33.9507	33.0196	19.9213	117.495	219.976	117.495	240m	5.42229	2.89618	1.87222	14.2871	98.5158
Lass6	10.2924	4.1642	5.19292	14.2572	56.6851	10.2924	8.21928	8.50751	9.39579	49.259	56.6851	49.259	240m	5.50749	4.78597	1.15076	4.44145	109.275
Lhx2	0.379715	0.216603	0.149462	0.162188	3.21251	0.379715	0.375912	0.322245	0.254779	1.11979	3.21251	1.11979	240m	8.46032	2.94902	2.86886	10.361	33.5472
Mfsd6l	0.179401	0.245376	0.157361	0.433338	1.19598	0.179401	0.233367	0.246813	0.353267	0.747585	1.19598	0.747585	240m	6.66651	4.16711	1.59979	-12.1328	95.9017
Ms4a4c	1.749	1.01911	0.851351	0.853579	14.0829	1.749	1.78116	1.47226	1.7089	5.99844	14.0829	5.99844	240m	8.05197	3.42963	2.34777	8.04733	63.8429
Ncrna00085	0.842434	0.333513	0.613528	2.26242	4.89044	0.842434	0.371284	0.664899	1.50848	2.73348	4.89044	2.73348	240m	5.80513	3.24474	1.78909	-9.2862	74.3248
Nod1	3.87876	2.47276	1.98136	5.8646	23.0623	3.87876	3.22133	2.65247	5.59941	10.6846	23.0623	10.6846	240m	5.94579	2.75464	2.15846	-2.63991	70.4677
Nt5c3	14.2078	11.4389	13.6332	13.3112	100.268	14.2078	14.1664	15.0909	15.5995	62.625	100.268	62.625	240m	7.05727	4.4078	1.60109	9.59985	81.6031
Oas1b	3.29719	2.05055	1.36598	1.25736	26.1622	3.29719	1.79714	1.28997	1.54371	15.2431	26.1622	15.2431	240m	7.93468	4.62306	1.71633	10.9341	77.0824
Olfr56	0.666958	0.386208	0.438512	0.687401	7.31237	0.666958	0.498979	0.726724	0.28005	3.2569	7.31237	3.2569	240m	10.9638	4.88322	2.24519	5.65205	111.542
Phf11	0.232329	0.188815	0.212217	0.208668	2.02064	0.232329	0.266096	0.24194	0.218845	0.754454	2.02064	0.754454	240m	8.69732	3.24735	2.67828	10.0341	28.2804
Pion	7.24257	5.96218	7.73246	20.3978	41.0201	7.24257	5.70966	6.61105	14.2194	27.4006	41.0201	27.4006	240m	5.66376	3.78327	1.49705	19.0254	104.715
Plekha4	0.518302	0.350656	0.492687	0.42035	4.53754	0.518302	0.266243	0.326424	0.360305	2.53424	4.53754	2.53424	240m	8.75463	4.8895	1.7905	5.50987	65.4735
Ppfibp2	4.56626	3.44092	3.57381	4.83615	24.1464	4.56626	4.15297	3.76242	3.78611	18.8607	24.1464	18.8607	240m	5.28801	4.13045	1.28025	-4.09006	150.629
Ppm1k	1.2632	0.740951	0.679767	0.775581	7.51188	1.2632	1.09633	0.812194	0.506464	4.69189	7.51188	4.69189	240m	5.94669	3.71428	1.60104	-1.69709	83.1971
Pydc4	0.187905	0.151222	0.0738806	0.0445413	1.05913	0.187905	0.184008	0.189668	0.106942	0.633147	1.05913	0.633147	240m	5.63651	3.36951	1.6728	12.5917	35.4639
Rassf4	49.2448	29.7356	28.143	113.251	276.732	49.2448	36.1013	35.2188	88.0391	226.57	276.732	226.57	240m	5.61951	4.60088	1.2214	-12.9922	124.276
Rbpms	1.37707	1.44274	1.3181	2.53975	7.39141	1.37707	0.796266	0.806051	2.16761	5.16384	7.39141	5.16384	240m	5.3675	3.74988	1.43138	-12.3417	55.1555
Rhbdf2	20.8033	20.6246	27.3475	56.6304	132.383	20.8033	16.8696	22.8301	53.2433	103.352	132.383	103.352	240m	6.36356	4.96808	1.28089	9.85067	93.8536
Serpina3f	0.0468556	0.021343	0.0266057	0.0400303	2.6076	0.0468556	0.0441285	0.0588485	0.0480683	0.799991	2.6076	0.799991	240m	55.6518	17.0735	3.25953	0.509827	67.3621
Siglece	1.59768	2.09031	1.48025	2.35186	9.31819	1.59768	2.13162	1.81284	2.62227	7.65072	9.31819	7.65072	240m	5.83232	4.78863	1.21795	-0.921743	99.3847
Slc13a3	0.609139	0.589237	0.608714	1.58568	4.63202	0.609139	0.515665	0.513484	0.903648	2.73289	4.63202	2.73289	240m	7.6042	4.48647	1.69492	3.04202	115.64
Slc31a2	23.211	23.5668	26.5717	74.4408	117.109	23.211	21.2727	25.0544	72.8395	93.3343	117.109	93.3343	240m	5.04542	4.02112	1.25473	0.442872	96.1778
Slfn5	31.8451	21.7189	19.4038	24.2067	161.603	31.8451	27.6285	28.7607	25.4262	113.228	161.603	113.228	240m	5.07468	3.55559	1.42724	6.15698	90.7779
Slfn8	7.58504	5.74367	4.22777	7.25356	58.2159	7.58504	6.16679	5.34219	6.4074	37.3007	58.2159	37.3007	240m	7.6751	4.91766	1.56072	7.23524	97.9723
Spic	0.501641	0.344525	0.585998	1.22648	2.7088	0.501641	0.372929	0.702501	1.16955	2.31565	2.7088	2.31565	240m	5.39988	4.61616	1.16978	1.15392	121.594
Tfec	19.0237	19.2891	19.6808	78.9638	103.608	19.0237	18.4048	20.1841	82.099	78.1823	103.608	82.099	240m	5.44629	4.31562	1.26199	2.48003	108.299
Tgtp2	0.0609938	0.0342982	0.0609763	0.0524594	1.46402	0.0609938	0.0599446	0.0518029	0.0359256	0.493311	1.46402	0.493311	240m	24.0027	8.0879	2.96773	2.9996	63.109
Tnfaip8l3	0.0448792	0.0587628	0.0732523	0.0874736	1.33733	0.0448792	0.0351601	0.0250189	0.0439652	0.274358	1.33733	0.274358	240m	29.7984	6.11326	4.87438	5.76399	72.4847
Trim21	12.9169	5.89057	5.26607	9.91329	73.92	12.9169	9.6025	6.63822	6.60826	51.8495	73.92	51.8495	240m	5.72272	4.01407	1.42567	6.1777	78.4861
Vcam1	1.7548	2.07748	2.38607	7.60761	8.83786	1.7548	2.1739	3.54064	7.01513	8.24892	8.83786	8.24892	240m	5.0364	4.70078	1.0714	-0.743158	126.169
Xkr8	2.53288	2.89264	2.76431	2.83877	15.3968	2.53288	2.49729	2.27054	1.763	7.90238	15.3968	7.90238	240m	6.07876	3.11992	1.94837	6.13238	81.434
Zbp1	13.6527	14.9652	9.41122	8.62906	81.1479	13.6527	14.5833	14.4364	11.5362	48.3956	81.1479	48.3956	240m	5.94372	3.54476	1.67676	9.2498	34.8427
Zufsp	7.34172	5.81069	5.40689	6.5365	41.5935	7.34172	6.64216	6.91982	6.57895	30.8028	41.5935	30.8028	240m	5.66536	4.19559	1.35031	8.24151	95.7119
